# Supplementary material for: APE1 may influence CD4+ naïve T cells on recurrence free survival in early stage NSCLC
Source: BMC Cancer. 2021 Mar 6;21:233. doi: 10.1186/s12885-021-07950-1 (PMC7937314; doi:10.1186/s12885-021-07950-1)
Supplement: Supplementary file 2 — Additional file 2. APE1 expression and immune cell population in 20 NSCLCs. [file 12885_2021_7950_MOESM2_ESM.xlsx]

## Sheet: Sheet1
	APEX1	Bcells	CAFs	CD4_Tcells	CD8_Tcells	Endothelial	Macrophages	NKcells	otherCells
A1926212	6.7274	0.0260135	0.0455429	0.210078	0.00409211	0.195852	0.00738791	1.94329e-09	0.511034
A1924430	7.23692	0.0364988	0.0363637	0.132694	0.0537077	0.117957	0.00463571	3.17695e-09	0.618143
A1933677	6.86464	0.00427322	0.0685248	0.122469	0.0175288	0.242734	0.0108701	9.32062e-11	0.5336
A1926533	5.05049	0.0270926	0.0309423	0.141776	0.02481	0.0959475	0.0105059	3.20708e-10	0.668925
A1924676	6.42068	0.066955	0.306624	0.168462	0.0135552	0.191122	0.0218882	1.1077e-08	0.231394
A1933902	6.39948	0.0306876	0.0618701	0.199526	0.0179687	0.330861	0.00997229	3.27375e-10	0.349114
A1924039	6.64286	0.00892925	0.114113	0.184161	0.00463905	0.152002	0.00670672	6.63241e-08	0.529449
A1923353	6.51672	1.39607e-06	0.26158	0.0535319	0.0123941	0.408687	0.00960162	1.75761e-07	0.254204
A1933989	7.15889	0.00371444	0.0899726	0.0810495	0.0148216	0.0646285	0.00856107	3.5598e-09	0.737252
A1923123	6.56166	0.0436177	0.239829	0.168109	0.0161691	0.168065	0.0144277	2.41571e-08	0.349782
A1925938	5.9259	0.0137315	0.0667286	0.223924	0.0356367	0.108524	0.00590235	1.42425e-09	0.545552
A1925265	6.76618	0.0162774	0.217841	0.141889	0.0315578	0.0902931	0.0174819	3.82505e-09	0.48466
A1923031	6.72505	0.0169108	0.251611	0.096353	0.0191064	0.104891	0.018082	4.36039e-08	0.493045
A1923284	6.29312	0.00685688	0.112225	0.133669	0.0291772	0.059987	0.00449309	2.76779e-09	0.653592
A1925053	6.21837	0.026456	0.100511	0.20015	0.00993974	0.168441	0.0123295	2.34232e-09	0.482173
A1932457	7.25317	0.0132113	0.466633	0.0659653	4.87372e-07	0.0726746	0.0112923	2.67967e-05	0.370196
A1931517	7.40546	0.0171417	0.144879	0.111398	0.00573568	0.0460701	0.0267683	0.000128536	0.647879
A1924256	7.95109	0.0109922	0.130003	0.0994021	0.0286401	0.0393629	0.0107441	1.33565e-09	0.680855
A1929770	6.97255	0.0600582	0.243552	0.217016	0.00739698	0.0878211	0.0184	5.89917e-10	0.365755
A1926050	7.6538	0.0103092	0.0395476	0.0700103	0.0243099	0.0677128	0.0111948	1.14525e-09	0.776915
