# Supplementary material for: APE1 may influence CD4+ naïve T cells on recurrence free survival in early stage NSCLC
Source: BMC Cancer. 2021 Mar 6;21:233. doi: 10.1186/s12885-021-07950-1 (PMC7937314; doi:10.1186/s12885-021-07950-1)
Supplement: Supplementary file 3 — Additional file 3. APE1 expression and immune cell population in GEO database. [file 12885_2021_7950_MOESM3_ESM.xlsx]

## Sheet: Sheet1
Sample_geo_accession	Gender	Age	Histology	Stage	RFS_time_months	RFS_event	APE1	CD8T.C4C6	CD4T.C9.TNFRSF9	T_cells	CD8_T_cells	Cytotoxic_lymphocytes	NK_cells	B_lineage	Monocytic_lineage	Myeloid_dendritic_cells	Neutrophils	Endothelial_cells	Fibroblasts	B_cells_naive_lm22	B_cells_memory_lm22	Plasma_cells_lm22	T_cells_CD8_lm22	T_cells_CD4_naive_lm22	T_cells_CD4_memory_resting_lm22	T_cells_CD4_memory_activated_lm22	T_cells_follicular_helper_lm22	T_cells_regulatory_lm22	T_cells_gamma_delta_lm22	NK_cells_resting_lm22	NK_cells_activated_lm22	Monocytes_lm22	Macrophages_M0_lm22	Macrophages_M1_lm22	Macrophages_M2_lm22	Dendritic_cells_resting_lm22	Dendritic_cells_activated_lm22	Mast_cells_resting_lm22	Mast_cells_activated_lm22	Eosinophils_lm22	Neutrophils_lm22	APE1_binary
GSM1672281	0	74	0	0	105.57	0	10.6775	0.925797	8.87419	6.81993	7.75103	6.1209	5.24036	8.91545	7.63926	5.84241	5.91435	6.07159	9.06833	0	0.0155697	0.275208	0.19413	0.0728235	0	0	0.0959174	0	0	0	0	0	0.0842942	0.138535	0.123522	0	0	0	0	0	0	1
GSM1672282	0	74	0	0	25.2	0	10.2727	0.499593	9.02398	6.15403	6.08118	4.93719	5.2776	6.23881	6.4948	6.37528	5.88019	6.08162	8.65558	0	0	0.103937	0.0354337	0.16203	0	0	0.104789	0	0	0	0	0	0.232431	0.0621718	0.214504	0.0775801	0	0.007125	0	0	0	0
GSM1672284	0	82	0	0	69.2	0	10.5848	0.728277	8.74286	6.58781	6.9948	5.49457	5.36183	8.5932	6.71228	7.01063	6.22403	6.32966	8.46281	0	0.0612809	0.097969	0.10963	0.202158	0	0	0.0926278	0	0	0	0.016129	0	0.0950208	0.0280957	0.199823	0.0972665	0	0	0	0	0	0
GSM1672285	0	59	0	0	6.6	1	9.90794	0.515165	8.74166	6.36475	7.21998	5.28136	5.2019	6.81508	6.5337	6.49298	5.99188	5.96324	10.1796	0	0	0.13328	0.0591603	0.226523	0	0	0.0555067	0	0	0	0.00417926	0	0.104503	0.107731	0.181924	0.127192	0	0	0	0	0	0
GSM1672286	0	60	0	0	42.5	1	11.1896	0.34612	9.08876	6.13211	6.25242	4.92779	4.97684	5.75342	5.76566	5.81085	6.45082	6.06039	7.61689	0	0	0.196724	0.145856	0.0213984	0	0	0.154024	0	0	0	0	0	0.0875151	0.0399201	0.354562	0	0	0	0	0	0	1
GSM1672287	0	54	0	0	30	1	11.0823	0.422912	9.05868	6.3475	5.74692	5.22735	4.82268	7.89089	6.89508	6.08786	6.18043	6.14218	9.95165	0	0	0.182694	0.0434401	0.144494	0	0.00407167	0.118864	0.00127796	0	0	0.000325346	0	0.0824251	0.0787139	0.201784	0.117844	0.0240664	0	0	0	0	1
GSM1672288	0	63	0	0	3	1	10.4826	0.72306	8.91901	6.80851	6.6	5.18089	4.9798	8.46002	7.13103	6.02222	6.17204	6.14332	8.98645	0	0.0345248	0.220493	0.086223	0.12818	0	0	0.109959	0	0	0	0	0	0.104505	0.0563281	0.235705	0.0240815	0	0	0	0	0	0
GSM1672289	0	63	0	0	5.67	1	11.1517	0.39112	9.20067	5.73783	5.78446	5.11046	4.79438	6.50699	6.76747	7.52395	6.09443	6.08768	8.38317	0	0	0.211388	0.00502546	0.049392	0	0	0.0928727	0	0	0	0.0121378	0	0.153801	0.0925866	0.240551	0.070911	0.0260091	0	0.045325	0	0	1
GSM1672291	0	52	0	0	56.97	1	10.7777	0.592749	9.04856	6.62178	6.47249	5.39273	5.01398	6.64518	7.94046	6.24749	6.07209	5.79221	8.21202	0	0	0.063306	0.0845954	0.0645468	0	0	0.0948775	0	0	0	0.00963041	0	0.271596	0.188232	0.167904	0.0553118	0	0	0	0	0	1
GSM1672292	0	62	0	0	25	1	10.9177	0.947393	8.87427	6.98973	7.47442	6.00822	5.21461	7.61839	8.38331	6.69383	5.96539	6.14273	9.39675	0	0	0.0384665	0.144447	0.0899276	0	0.0124452	0.0712455	0	0.0384217	0	0.000777455	0	0.179951	0.14197	0.196186	0.0861615	0	0	0	0	0	1
GSM1672294	0	66	0	0	36	1	10.8378	0.811645	9.12512	6.79013	6.97745	6.07654	5.05879	7.44696	8.44154	6.32925	6.04094	6.05884	9.2172	0	0	0.0166423	0.126783	0.0559383	0	0.0522306	0.104826	0	0.039938	0	0.0198509	0	0.197985	0.174683	0.17812	0.0330023	0	0	0	0	0	1
GSM1672295	0	61	0	0	9	1	11.6365	0.348691	8.94619	5.70335	5.70386	4.93264	4.82388	5.31595	6.76293	5.25045	5.97399	6.22934	7.97327	0	0	0.103271	0	0.168791	0	0	0.0622954	0	0	0	0.000133907	0	0.219866	0.180761	0.215756	0	0.00306576	0.0460599	0	0	0	1
GSM1672296	0	68	0	0	5.3	1	11.3017	0.358775	9.23981	5.80926	6.3626	4.85028	5.09595	5.87053	6.21262	5.59735	5.92215	5.9755	8.48229	0	0	0.162534	0	0.149552	0	0	0.109559	0	0	0	0.0141717	0.0387769	0.198771	0.0506044	0.215055	0.0609765	0	0	0	0	0	1
GSM1672297	0	48	0	0	1	1	12.0609	0.487468	9.17673	6.1015	6.08137	5.52998	4.99573	6.50765	7.55336	5.63082	6.16876	6.02091	9.77722	0	0	0.147434	0	0.00588266	0	0	0.231119	0	0	0	0.067625	0	0.212159	0.166905	0.166641	0.00223456	0	0	0	0	0	1
GSM1672298	0	75	0	0	43	1	10.9395	0.603348	8.96289	6.34378	6.24116	5.24532	4.79504	6.70616	7.80552	7.00827	6.30064	6.50616	9.74603	0	0	0.0873086	0.0688569	0.0956101	0	0	0.110977	0	0	0	0	0.0756428	0.196587	0.077561	0.172167	0.100839	0	0.0144506	0	0	0	1
GSM1672299	0	50	0	0	132.2	0	10.8396	0.686863	9.2894	6.62582	7.02249	7.18572	4.75776	6.13201	8.69943	5.36466	6.049	5.5031	8.48396	0	0	0.0586239	0.0914036	0	0	0.0482032	0.0292882	0	0.0992888	0	0.109999	0	0.217692	0.161428	0.184074	0	0	0	0	0	0	1
GSM1672302	0	72	0	2	5.9	0	11.1976	0.445315	9.25125	5.77017	6.05126	5.82695	5.0622	5.65852	7.5219	5.56149	6.76131	5.82832	9.10652	0	0	0.0583584	0.0328799	0.0546433	0	0	0.0528855	0	0	0	0.129324	0.0352582	0.282933	0.123155	0.171015	0	0	0.00206265	0	0	0.0574856	1
GSM1672304	1	58	0	2	9	1	11.0731	0.634182	9.3291	6.46698	6.6098	6.90291	4.67134	5.75479	8.56452	5.61592	5.43537	6.13462	9.81649	0	0	0	0.13763	0.0155176	0	0.108905	0	0	0.0907627	0	0.0669716	0	0.220761	0.110218	0.2177	0	0.0315343	0	0	0	0	1
GSM1672305	1	63	0	2	4	1	11.2492	0.349876	9.17344	5.53923	5.60021	4.65728	4.70432	5.16364	6.83397	4.72213	5.86968	6.50158	11.5337	0	0	0.110793	0	0.141384	0	0	0.0469312	0	0	0	0	0	0.335318	0.0314438	0.308435	0	0	0.0256946	0	0	0	1
GSM1672306	0	74	0	2	24	1	11.4584	0.527696	9.32073	6.23907	5.94935	5.07738	4.59787	6.12464	8.18414	6.47641	6.01919	5.7332	10.3374	0	0	0.198857	0.00365335	0.0023373	0	0	0.163619	0	0	0	0.0351757	0.0279846	0.208434	0.166912	0.193028	0	0	0	0	0	0	1
GSM1672308	1	59	0	0	59	0	10.3217	0.483634	9.14156	6.04332	5.71562	5.56384	4.8393	5.71899	7.00318	6.19085	5.96107	6.31489	10.087	0	0	0.0789602	0.0254717	0.0742239	0	0	0.102698	0	0	0	0.0628711	0	0.198937	0.104364	0.181448	0.114895	0	0.0561313	0	0	0	0
GSM1672309	1	71	0	2	92.6	0	11.2255	0.368238	9.21579	6.01866	5.41032	4.88959	4.85118	5.71593	7.29977	5.64414	6.54314	6.51798	9.35644	0	0	0.125807	0	0.0802433	0	0	0.132422	0	0	0	0.00723034	0.0268124	0.272447	0.0174046	0.264449	0.0299784	0	0.0432064	0	0	0	1
GSM1672310	0	45	0	1	3	1	11.8247	0.424556	9.30904	5.58912	6.22318	5.60371	4.83505	5.43079	6.79793	5.31541	5.89299	6.32638	10.1127	0	0	0.0355775	0.117719	0	0	0.0986404	0.0666858	0	0	0	0.0317279	0	0.142099	0.0887817	0.277443	0.0446051	0.00116622	0	0.0955547	0	0	1
GSM1672311	0	78	0	2	16.77	0	10.9666	1.16428	9.18588	7.5646	7.15319	6.88332	4.96261	7.76962	9.03841	7.13671	5.84711	6.03335	10.078	0	0	0.0511924	0.100292	0.0881458	0	0.0610115	0.00274433	0	0.152782	0	0.00305785	0	0.208991	0.107273	0.182754	0	0.0417553	0	0	0	0	1
GSM1672312	1	75	0	0	62	0	10.9027	0.52022	9.17587	5.98422	6.16056	5.25351	4.90422	6.06878	7.87921	5.78666	6.24862	6.52353	10.02	0	0	0.0484877	0.0456089	0.078542	0	0	0.0589994	0	0	0	0.0253673	0.0355827	0.306755	0.153458	0.18376	0	0	0.063439	0	0	0	1
GSM1672313	1	61	0	0	62.3	0	11.0806	0.513095	9.19224	6.14557	6.3727	5.64893	4.8178	5.31364	6.38132	5.69388	5.64204	6.03382	8.89934	0	0	0.0546969	0.131942	0.0931631	0	0.07139	0.0690927	0	0	0	0.0272272	0	0.269035	0.0545077	0.228945	0	0	0	0	0	0	1
GSM1672314	1	65	0	0	71.8	0	11.0566	0.669232	9.26879	6.33568	5.8059	6.24567	4.73536	7.72969	8.46374	5.60399	6.2592	6.20434	10.5505	0	0	0.0477824	0.0271774	0.0343674	0	0	0.106147	0	0.0400839	0	0.0553661	0.0544066	0.260104	0.227247	0.10103	0	0	0.0130844	0	0.033203	0	1
GSM1672315	1	69	0	0	84	0	11.2678	0.338307	9.59293	6.05811	8.31252	5.01955	4.70848	4.94742	6.43141	5.01328	6.01944	5.56409	7.97965	0	0	0.119592	0.112556	0.066642	0	0.113149	0.0731	0	0	0	0.0321673	0	0.178567	0	0.304228	0	0	0	0	0	0	1
GSM1672316	1	73	0	0	18.6	0	10.3775	0.448103	9.11251	5.69047	6.14779	5.20216	4.80617	6.25944	6.48032	5.76684	6.08372	6.47031	8.23834	0	0	0.178256	0.097483	0.119924	0	0	0.0162779	0	0	0	0.00923287	0	0.185456	0.0326023	0.239212	0	0	0.121556	0	0	0	0
GSM1672317	1	51	0	0	45.77	0	11.2766	0.441547	9.21144	6.16401	6.60251	5.52653	4.81086	5.5434	7.0902	5.89458	5.82267	5.93144	8.27017	0	0	0	0.0529627	0.0437099	0	0.123825	0.0369137	0	0	0	0.0638278	0	0.268754	0.175775	0.234231	0	0	0	0	0	0	1
GSM1672318	0	63	0	0	5	1	11.0391	0.47024	9.46777	5.56251	5.58097	5.14802	4.67063	6.05489	7.69015	4.99959	5.92566	5.89768	10.581	0	0	0.237732	0	0.0144713	0	0	0.121245	0	0	0	0.0224319	0	0.270808	0.110296	0.179888	0	0	0	0.0431277	0	0	1
GSM1672319	1	60	0	0	110.5	0	11.298	0.863531	9.31496	7.07343	6.10967	6.09739	4.68065	7.00698	8.26675	6.70487	5.69867	6.15756	10.8031	0	0	0.0365856	0.0605349	0.087995	0	0.0475263	0.101961	0	0.0635101	0	0.0567463	0	0.153455	0.090663	0.166912	0.0812186	0.0528919	0	0	0	0	1
GSM1672320	1	42	0	0	51	1	11.04	0.45047	9.24502	5.8766	5.55013	4.71184	4.62477	5.2506	7.65125	6.88211	6.05951	6.30157	10.0187	0	0	0.00838871	0	0.159924	0	0.00244116	0.0381395	0	0	0	0	0	0.249303	0.0340257	0.257731	0.166393	0.00575166	0.0779024	0	0	0	1
GSM1672321	1	56	0	1	30	1	11.1298	1.03724	9.18881	6.17354	6.44763	6.08029	4.67845	6.94423	7.89273	5.72838	5.62493	6.28548	11.1096	0	0	0.108911	0.155985	0.0364244	0	0	0.0622829	0	0	0	0.0071191	0	0.317437	0.0445065	0.267334	0	0	0	0	0	0	1
GSM1672322	0	69	0	0	52.1	0	10.9681	0.760721	9.09677	6.44051	6.35498	5.11707	4.51698	7.39705	7.37107	7.72299	6.16855	6.3791	9.91357	0	0.00691072	0.0959958	0.0292444	0.187452	0	0	0.101358	0	0	0	0.0151367	0.00825736	0.00574511	0.0611002	0.169246	0.223631	0	0.0443706	0	0.0515529	0	1
GSM1672323	0	58	0	2	17.6	0	10.8471	0.606429	9.18526	6.25649	6.12272	5.92242	4.62072	5.91217	8.38576	6.26414	5.95385	6.44998	10.4241	0	0	0.10882	0.0674821	0.0231212	0	0	0.0996462	0	0.0234668	0	0.0656687	0	0.0635725	0.187792	0.259512	0.00359941	0.0617273	0.0355915	0	0	0	1
GSM1672324	1	62	0	2	4	1	10.8209	0.501439	9.33085	6.08381	5.95051	5.53866	4.83938	5.81004	8.43779	6.37979	5.73415	5.99449	10.0042	0	0	0.130238	0	0.0488503	0	0.000694235	0.0973024	0	0	0	0.0624753	0	0.265047	0.137811	0.214591	0.0137719	0.0292187	0	0	0	0	1
GSM1672325	0	62	0	0	86.8	0	11.0312	0.555312	9.10421	6.12028	5.6403	5.05645	4.71917	6.0809	8.097	6.24588	5.88865	6.46137	9.92799	0	0	0.0637639	0.0145551	0.102481	0	0	0.117176	0	0	0	0	0	0.287586	0.0482475	0.225846	0.0294495	0.059034	0.0463117	0	0.00554986	0	1
GSM1672326	1	65	0	0	102	1	10.5972	0.504113	9.1238	6.1807	6.26912	5.06849	4.72569	6.63915	7.8902	5.38125	5.90176	6.16857	10.2268	0	0	0.183106	0.029122	0.0958284	0	0	0.0557315	0	0	0	0.00316067	0	0.16692	0.202602	0.262438	0	0.00109061	0	0	0	0	0
GSM1672327	0	73	0	0	117.6	0	11.0537	0.545758	9.37371	6.17944	5.91669	5.43668	4.63364	6.57432	8.16282	6.03452	6.11407	6.04422	10.1943	0	0	0.103209	0.0542824	0.0403234	0	0.0301896	0.0829022	0	0.0131533	0	0.0194477	0	0.229635	0.088956	0.243643	0	0.0582667	0	0.0333766	0.00261527	0	1
GSM1672328	0	52	0	1	34	1	10.8746	0.37191	9.31309	5.46061	5.50747	4.67696	4.58892	5.68853	6.93013	6.76992	5.88419	5.81117	11.3384	0	0	0.185373	0	0.0850018	0	0	0.0479988	0	0	0	0	0	0.186708	0.0408624	0.182623	0.104156	0.0662984	0	0.100978	0	0	1
GSM1672329	1	72	0	0	19	0	10.9368	0.688632	9.06512	6.29098	5.64549	5.31151	4.59146	6.59665	6.95879	6.24768	5.80918	6.2003	9.531	0	0	0.156102	0.0402191	0.124868	0	0	0.120097	0	0	0	0	0.00692144	0.115919	0.0541198	0.255529	0.0745361	0.0516879	0	0	0	0	1
GSM1672330	1	65	0	0	79	1	10.6979	0.991309	9.12752	6.86056	7.13926	6.09584	4.90204	7.70152	8.13101	6.66282	5.95402	6.47956	10.6956	0	0	0.0879081	0.0933844	0.106359	0	0.0203283	0.0483738	0	0.0533356	0	0.0388876	0	0.109578	0.157838	0.142774	0.116555	0.0246774	0	0	0	0	1
GSM1672331	0	65	0	0	153.3	0	11.2641	0.695563	9.30533	5.91289	6.49336	5.64195	4.72446	8.02648	7.12371	5.31337	5.87936	6.60112	10.0786	0	0	0.273696	0.127049	0.00338511	0	0	0.150068	0	0	0	0.00194019	0	0.116314	0.115746	0.196789	0	0.00119112	0.00955545	0	0.0042663	0	1
GSM1672332	0	59	0	0	153.9	0	10.731	0.603482	9.24932	6.28853	6.04429	5.78944	4.92064	7.43181	7.38386	5.50978	6.51706	6.28873	10.0949	0	0	0.126142	0.04747	0.0607953	0	0	0.087911	0	0.0340298	0	0.0532983	0	0.208559	0.154108	0.129789	0	0	0.0123508	0	0.0345728	0.0509737	1
GSM1672333	0	62	0	0	162.6	0	10.3299	0.581832	8.99956	6.26546	5.8275	4.77342	4.57074	5.89226	6.20876	6.63941	6.27615	6.20437	8.67036	0	0	0.127511	0.043661	0.149208	0	0	0.110352	0	0	0	0	0.016122	0.0309863	0.0614201	0.208318	0.145289	0.0193038	0.0878285	0	0	0	0
GSM1672334	1	63	0	0	63.8	0	10.7398	0.776451	9.22999	6.6162	6.08936	6.02538	4.7186	6.55596	8.02377	6.83123	6.76331	5.99782	9.22204	0	0	0.105254	0.100889	0.0699691	0	0	0.0541342	0	0.0104114	0	0.0397953	0	0.186031	0.0729383	0.253273	0.0944449	0	0.0128599	0	0	0	1
GSM1672335	0	54	0	0	94	1	11.8081	0.655129	9.25953	6.34124	7.04043	5.66828	4.91231	7.16176	7.61947	5.69056	5.6565	6.16583	9.69824	0	0	0.250479	0.139125	0.00778083	0	0	0.0912553	0	0	0	0	0	0.157575	0.120117	0.222621	0.0110474	0	0	0	0	0	1
GSM1672336	0	57	0	0	130.8	0	12.0445	0.554401	9.36354	6.08547	6.20422	5.53052	4.80801	6.83094	7.17618	5.87291	5.83822	5.8067	9.56992	0	0	0.191292	0.0773578	0.00680252	0	0.04666	0.122257	0	0	0	0.0252638	0	0.179411	0.140769	0.195182	0	0.0150057	0	0	0	0	1
GSM1672337	0	59	0	0	159.6	0	10.9772	0.709262	9.12265	6.59945	6.11236	5.2683	4.83947	7.42555	8.05616	6.28898	6.38535	6.29632	10.223	0	0	0.267605	0.0685315	0.0417028	0	0	0.0957793	0	0	0	0.00814276	0	0.181692	0.0873866	0.249161	0	0	0	0	0	0	1
GSM1672338	0	48	0	0	157.7	0	11.1584	0.584283	9.38239	6.42878	6.1398	6.68638	5.01058	5.41174	8.72732	6.51483	5.90043	5.55258	9.66171	0	0	0.0258047	0.0877632	0.00627305	0	0	0.0287594	0	0.0586754	0	0.0996192	0.0198864	0.226976	0.178606	0.19355	0	0.0740875	0	0	0	0	1
GSM1672339	0	44	0	0	76.3	0	11.5112	0.588625	9.39507	6.58458	5.87999	6.29204	4.92224	6.1558	8.05605	5.68605	6.4296	6.12524	10.3274	0	0	0.0304076	0.0461659	0.0124792	0	0.00221833	0.178426	0	0.0315698	0	0.0852623	0	0.166528	0.126643	0.20437	0.0759324	0.0399978	0	0	0	0	1
GSM1672340	0	40	0	0	105.9	0	11.5	0.542986	9.31648	6.31747	6.05126	5.01578	4.57652	6.96681	7.34049	5.32037	5.97044	6.41653	9.61728	0	0	0.16894	0.013815	0.10057	0	0	0.147666	0	0	0	0.0459007	0	0.139183	0.0859594	0.16215	0.00714138	0.0778287	0	0.0353773	0.0154695	0	1
GSM1672341	1	64	0	2	28.17	0	10.9302	0.465391	9.32538	6.01761	6.46934	5.63912	5.12019	6.45615	7.65693	5.42056	6.06996	6.14284	10.5377	0	0	0.193654	0	0.0184811	0	0.0104339	0.068537	0	0	0	0.0860165	0	0.275671	0.127059	0.176787	0	0	0.0433602	0	0	0	1
GSM1672342	1	69	0	2	5	1	10.3442	0.512576	9.02605	5.9064	5.30909	4.72752	4.78501	5.366	7.83859	6.3912	5.88922	6.26328	10.4008	0	0	0.0128102	0	0.0934251	0	0.00172591	0.0349926	0	0	0	0	0	0.544816	0.0061032	0.230053	0	0	0.0760737	0	0	0	0
GSM1672344	0	62	0	0	50	1	11.329	0.445895	9.15937	5.59804	5.93412	4.85449	4.61221	5.90918	6.46701	7.70668	6.38984	5.80533	7.94284	0	0	0.150178	0	0.114614	0	0	0.0914558	0	0	0	0	0.0089067	0	0.0254459	0.194103	0.2297	0	0.185597	0	0	0	1
GSM1672345	1	60	0	0	101.2	0	11.3486	0.664419	9.34894	6.37528	6.27547	5.79569	4.94077	6.39947	7.71798	6.02083	6.23848	6.25358	10.7816	0	0	0.161989	0.102754	0	0	0	0.128455	0	0.0415126	0	0.0111773	0	0.215755	0.0755557	0.244051	0	0.0187513	0	0	0	0	1
GSM1672346	1	46	0	0	168.1	0	11.4178	0.269536	9.50577	5.45292	5.33751	4.50217	4.71195	5.12669	5.49556	5.62648	5.33082	6.00263	8.38075	0	0	0.183565	0	0.0695088	0	0.0187807	0.140898	0	0	0	0.00614394	0	0.194805	0.0155133	0.316255	0.0545311	0	0	0	0	0	1
GSM1672347	1	77	0	2	14.87	0	11.059	0.466995	9.17864	6.21983	5.99991	5.1343	4.82935	6.10799	7.57565	5.62277	5.9259	6.22446	8.7086	0	0	0.120388	0	0.039703	0	0.0207346	0.104622	0	0.0209977	0	0.0700827	0	0.260996	0.116549	0.185884	0	0.0343082	0.0257346	0	0	0	1
GSM1672348	1	56	0	2	7	1	10.943	0.646342	9.16404	6.23091	6.01894	5.55729	4.77465	6.24381	7.84143	6.93557	5.89279	6.27609	9.87253	0	0	0.05067	0.0625047	0.0962619	0	0.0289016	0.0573017	0	0.0191685	0	0.0223583	0.00420248	0.254208	0.0971495	0.161695	0.103378	0	0.0422002	0	0	0	1
GSM1672349	0	53	0	0	95	0	11.7087	0.433131	9.26214	5.93582	5.76291	5.22588	4.73158	6.21169	7.17265	5.6206	5.91198	5.73804	8.66657	0	0	0.0756316	0.0315007	0.041658	0	0.0674114	0.121452	0	0	0	0.0724595	0	0.234445	0.06713	0.271507	0.0168045	0	0	0	0	0	1
GSM1672350	1	51	0	0	62.4	0	11.0923	0.673691	9.17489	6.18694	6.78896	5.86318	4.92195	7.12996	7.82719	5.726	6.21591	5.86887	10.682	0	0	0.170766	0.109656	0.00969108	0	0	0.124256	0	0	0	0.0403838	0	0.193973	0.151584	0.166051	0	0.033638	0	0	0	0	1
GSM1672351	0	63	0	1	20.9	0	11.0797	0.598427	9.08496	6.9731	6.47237	5.54778	4.77194	6.77284	7.41731	7.76876	5.98986	6.31254	9.70419	0	0	0.100454	0.125433	0.131086	0	0.0108717	0.0935967	0.0164058	0	0	0	0	0	0.0146046	0.217961	0.24693	0.042656	0	0	0	0	1
GSM1672352	0	85	0	0	20.87	0	11.1249	0.419455	9.2522	5.76091	5.76037	5.07128	4.76682	6.02264	7.02906	6.04426	6.29685	6.37264	8.36331	0	0	0.251365	0.0201602	0.0576407	0	0	0.113161	0	0	0	0.0326195	0	0.108792	0.141634	0.274627	0	0	0	0	0	0	1
GSM1672353	0	60	0	1	22	1	11.2451	0.432242	9.35755	5.64865	6.23803	4.85906	4.67647	5.69742	6.57352	4.78643	5.9681	5.82996	9.06733	0	0	0.220707	0	0.0278277	0	0	0.18912	0	0	0	0.0267722	0.0109423	0.160529	0.132874	0.231229	0	0	0	0	0	0	1
GSM1672354	1	58	0	1	12	1	11.101	0.522282	9.00762	5.84372	6.18965	5.63363	4.82688	7.27242	6.08267	6.13874	6.20412	6.33468	9.21723	0	0	0.196528	0.0906871	0.102754	0	0	0.104386	0	0	0	0	0	0.0508198	0.0433134	0.27367	0.0844601	0	0.0533812	0	0	0	1
GSM1672355	1	81	0	0	36.3	0	10.9419	0.559057	9.11862	6.23308	6.10237	5.4101	4.81023	6.69844	7.37626	5.59597	5.9836	6.2594	9.993	0	0	0.131383	0.0496264	0.024204	0	0	0.120694	0	0.00808437	0	0.0405715	0	0.23969	0.199753	0.127885	0	0	0.0365201	0	0	0.0215881	1
GSM1672356	0	52	0	1	14	1	11.003	0.379141	9.21475	6.05174	5.85171	5.03299	4.65869	6.496	7.14605	5.72562	6.05127	5.69067	6.59286	0	0	0.225496	0	0.0711164	0	0	0.110716	0	0	0	0.0623087	0	0.154556	0.10428	0.271528	0	0	0	0	0	0	1
GSM1672357	0	81	0	1	32.9	0	10.9835	0.377693	9.16224	5.41285	5.27958	4.46099	4.44479	5.30005	6.70105	5.7305	5.81966	5.87495	10.6944	0	0	0.161072	0	0.112154	0	0	0.0165858	0	0	0	0	0	0.122496	0.0728598	0.24963	0.0636258	0.063789	0.137786	0	0	0	1
GSM1672358	0	57	0	0	38.1	0	11.2464	0.573446	9.11215	6.1011	6.27464	4.9946	4.89903	6.75595	6.71065	5.30122	5.56244	5.81334	8.96729	0	0	0.241694	0.0315877	0.0385541	0	0.00982767	0.183455	0	0	0	0.055448	0	0.129656	0.166792	0.142985	0	0	0	0	0	0	1
GSM1672359	0	76	0	0	27	1	11.4166	0.442058	9.03539	5.65173	5.36182	4.63207	4.68694	5.24652	6.52428	5.90277	6.15117	6.03178	8.25917	0	0	0.0616491	0.0258618	0.153235	0	0	0.0522926	0	0	0	0.0161255	0.161673	0.0892782	0.0841763	0.264243	0.0401606	0	0.0513042	0	0	0	1
GSM1672360	0	60	0	1	52	1	11.091	0.394227	9.02406	5.73582	6.07463	4.96051	4.51382	5.69564	7.75961	5.00814	5.9505	5.65733	9.14476	0	0	0.107578	0.0236049	0.0313654	0	0	0.143677	0	0	0	0	0.0994039	0.11929	0.0466175	0.359917	0	0	0.0685461	0	0	0	1
GSM1672361	0	62	0	0	10	1	10.9077	0.465348	9.05941	6.30852	5.50993	4.65566	4.62168	6.55665	7.24346	7.20632	6.14781	5.84654	9.64023	0	0	0.121761	0.0438877	0.161869	0	0	0.081597	0	0	0	0	0.0577234	0.00969879	0.110519	0.237612	0.10139	0.0739418	0	0	0	0	1
GSM1672362	1	68	0	1	12.47	0	11.3927	0.410131	9.41728	5.20291	8.79552	4.69808	4.48945	4.88347	6.88921	4.61888	6.25278	5.63123	8.89932	0	0	0.0947227	0.0422054	0.126776	0	0	0.0463453	0	0	0	0	0	0.369737	0	0.298806	0	0	0.0214086	0	0	0	1
GSM1672363	1	73	0	0	29.5	0	10.88	0.581283	9.11486	6.04486	5.8675	4.89846	4.6352	6.4373	7.41168	5.35026	6.32857	6.39686	9.54981	0	0	0.264964	0	0.0947435	0	0	0.0970477	0	0	0	0	0	0.185792	0.0695425	0.250846	0.0370649	0	0	0	0	0	1
GSM1672364	0	65	0	1	107.5	0	11.4204	0.437339	9.20593	6.11551	5.44668	5.31246	4.78564	6.55894	6.96571	6.55631	5.95589	5.88699	9.03636	0	0	0.138006	0.0637541	0.0830329	0	0.0413592	0	0	0	0	0	0	0.299574	0.0372828	0.257788	0.0321816	0.0300511	0.0169706	0	0	0	1
GSM1672365	1	63	0	0	53.7	0	11.0524	0.41056	9.05074	6.19621	6.62882	5.46207	4.95859	5.7315	6.58346	5.24898	5.87439	5.99145	9.58537	0	0	0.142291	0.0165171	0.0743031	0	0	0.145575	0	0	0	0.0432767	0	0.116724	0.105556	0.218885	0.0781486	0.00125454	0.0574693	0	0	0	1
GSM1672366	1	70	0	0	21.8	0	10.955	0.522406	9.0494	5.95306	5.42962	4.82974	4.91354	5.36681	6.58923	6.21536	5.99088	6.21776	8.84223	0	0	0.0473048	0	0.22371	0	0	0.074735	0	0	0	0.0497518	0	0.0721955	0.0800338	0.266998	0.134145	0	0.0511261	0	0	0	1
GSM1672367	1	78	0	0	55.8	0	10.7174	1.35452	9.08504	7.19908	7.32383	7.30232	5.10217	6.54518	9.10001	6.71312	5.90765	6.24699	10.6571	0	0	0.0540156	0.147388	0	0	0	0.0447201	0	0.116198	0	0.055917	0	0.184694	0.0914668	0.248349	0	0.0572505	0	0	0	0	1
GSM1672370	1	66	0	0	159.9	0	10.9934	0.44214	9.18016	5.84328	5.76669	5.60246	4.71835	5.48636	6.80153	6.01708	6.3737	6.49236	9.74072	0	0	0.0372896	0.0556873	0.0546845	0	0	0.214182	0	0	0	0.0521141	0	0.115717	0.136533	0.223011	0.110781	0	0	0	0	0	1
GSM1672371	1	72	0	0	60.8	0	11.5234	0.508304	9.18741	5.73202	5.53054	4.76083	4.72518	5.63288	7.08683	6.20135	5.80134	6.41127	9.47374	0	0	0.0525966	0	0.132506	0	0	0.0611949	0	0	0	0	0	0.113246	0.0618978	0.251437	0.169147	0	0.157975	0	0	0	1
GSM1672372	0	81	0	0	8	1	11.1557	0.80589	9.16002	6.74798	5.71822	5.14171	4.6591	7.27724	7.61636	8.04573	5.79748	6.31185	9.42405	0	0	0.168147	0.0660627	0.144188	0	0	0.0766406	0	0	0	0.0230432	0	0.094722	0.0810769	0.207152	0.111858	0.0223156	0.00479444	0	0	0	1
GSM1672373	0	69	0	0	46	1	10.9772	0.8557	9.14506	6.36389	6.11586	4.92906	4.63209	8.62005	6.79313	6.08699	6.03672	6.74343	8.82334	0	0.173903	0.149924	0.0591387	0.238074	0	0	0.0521533	0	0	0	0	0.0157274	0.043847	0.0295422	0.22455	0.0131408	0	0	0	0	0	1
GSM1672374	1	59	0	2	23.2	0	10.9128	0.697428	9.15547	6.18469	5.95448	5.38719	4.76974	6.52595	8.49495	5.46409	5.87728	6.07313	10.2642	0	0	0.169039	0.0684858	0	0	0	0.0519598	0	0.00539848	0	0.0158632	0	0.261082	0.113181	0.232734	0	0	0.0822563	0	0	0	1
GSM1672378	0	48	0	0	19	1	11.3251	0.552213	9.18259	5.92185	6.06012	5.16321	4.85007	7.23352	7.30283	5.86942	6.30025	6.50228	10.2172	0	0	0.176475	0.0233627	0.101127	0	0	0.0474408	0	0	0	0.00429047	0	0.293718	0.0683009	0.214148	0	0	0.0609752	0	0	0.0101624	1
GSM1672380	1	62	0	0	9.6	1	10.9548	0.612335	9.44032	6.16123	6.43327	5.39037	4.66228	6.50567	7.78844	5.72688	6.59354	6.14914	10.6544	0	0	0.0829251	0	0.074265	0	0.0360412	0.0430159	0	0.0643841	0	0.0536385	0.0447397	0.287586	0.096102	0.131107	0	0	0.0541011	0.0111479	0.00573495	0.015211	1
GSM1672384	1	63	0	0	19.5	1	10.7891	0.901519	9.09888	6.28285	6.09928	5.34101	4.65132	5.69408	7.85386	5.87273	5.78183	6.08622	9.99854	0	0	0.0304376	0.095116	0.138095	0	0	0.054068	0	0.0149203	0	0.0274693	0	0.255297	0.0280843	0.32686	0.0296524	0	0	0	0	0	1
GSM1672386	0	57	0	0	25	1	11.1235	0.531756	9.24026	6.04872	5.74405	4.99139	4.72776	5.57939	7.45194	5.95901	5.84972	6.01102	11.3342	0	0	0.0252605	0.0576378	0.0543873	0	0	0.0749693	0	0	0	0.0177049	0	0.275758	0.075888	0.307556	0	0.0197369	0.0911012	0	0	0	1
GSM1672387	0	77	0	0	64.14	1	11.196	0.444646	9.16528	5.9491	5.32388	4.72998	4.64242	5.44566	7.29392	5.85257	5.70713	6.35131	9.95301	0	0	0.0430843	0	0.160681	0	0	0.0544117	0	0	0	0	0	0.16886	0.0365854	0.316976	0.11917	0	0.100232	0	0	0	1
GSM1672388	0	86	0	2	12	1	11.5487	0.460701	9.33468	5.9906	6.02779	6.31935	4.99768	6.24866	7.7527	5.52871	6.03067	5.99878	10.1686	0	0	0.161001	0.0632163	0.0140993	0	0.0161315	0.0487482	0	0	0	0.0711314	0	0.240231	0.209115	0.176326	0	0	0	0	0	0	1
GSM1672392	0	75	0	0	29	1	10.4559	0.411195	9.16537	5.72313	5.75296	5.20658	4.92317	6.56092	7.30336	5.98208	6.28946	6.01303	9.44176	0	0	0.204795	0	0.0484785	0	0	0.0955365	0	0	0	0.0313598	0.0547356	0.171571	0.0982205	0.236353	0	0.00653303	0.037933	0	0.0144844	0	0
GSM1672399	0	60	0	2	14.3	1	11.0417	0.44707	9.29723	5.90874	5.68166	5.72635	4.82261	5.03544	7.3982	6.36103	5.83388	6.09025	9.79499	0	0	0.0174228	0.0229291	0.0666315	0	0.106045	0.0281316	0	0	0	0.0572203	0	0.208979	0.114415	0.223605	0.123759	0	0.0308617	0	0	0	1
GSM1672404	0	53	0	0	9.6	1	10.4727	0.849831	9.04892	6.6837	7.44816	6.85288	5.40249	8.46172	7.99637	5.73111	5.89345	5.99901	9.2954	0	0.000696093	0.256767	0.147577	0.0150829	0	0	0.0360439	0	0.0303443	0	0.112325	0	0.112752	0.147469	0.140942	0	0	0	0	0	0	0
GSM1672406	0	55	0	0	32	1	10.635	0.914844	8.98664	6.83292	6.60246	5.42648	4.88952	8.21425	7.46177	7.59461	5.79885	6.41473	10.0565	0	0.074477	0.169429	0.117534	0.113671	0	0	0.0371475	0	0	0	0.01157	0	0.0865007	0.0766512	0.195821	0.0711907	0.00612961	0.0398779	0	0	0	1
GSM1672407	1	67	0	0	6.2	1	10.7843	0.595776	8.88169	5.96318	6.78138	5.19308	4.85976	6.20466	7.08004	5.45611	6.66504	6.02636	9.22271	0	0	0.0332232	0.102916	0.0534196	0	0	0.117318	0	0	0	0.0120312	0.0402365	0.219466	0.20366	0.133815	0	0	0.0784949	0	0	0.00541984	1
GSM1672409	0	72	0	0	15	1	10.6889	0.454793	9.1361	5.89776	6.31635	4.58157	4.71572	5.43698	6.93341	6.33083	6.31482	6.24013	9.20291	0	0	0	0	0.117541	0	0	0.0955354	0	0	0	0.0153627	0.0200906	0.335475	0.0259615	0.260305	0	0.0407686	0.0889606	0	0	0	1
GSM1672413	0	33	0	0	7	1	10.7854	0.715563	9.2068	6.53091	6.68831	5.37302	4.73314	6.65341	7.62835	7.40708	6.22653	6.3816	10.798	0	0	0.0421222	0.0623651	0.13044	0	0	0.101088	0	0	0	0.0174835	0.00207146	0.161088	0.0725674	0.171026	0.198218	0.00520202	0.0363288	0	0	0	1
GSM1672415	1	62	0	0	41	1	11.1755	0.70603	9.27757	6.25475	5.85525	5.81625	4.68322	6.33437	8.57741	6.12777	5.90509	6.03645	10.2972	0	0	0.0585352	0.0572724	0.0481812	0	0	0.122235	0	0.0227226	0	0.0598068	0	0.172119	0.195082	0.264046	0	0	0	0	0	0	1
GSM1672422	1	64	0	2	8	1	11.1288	0.347119	9.29677	5.84191	5.87718	5.32493	5.32041	5.18312	7.71561	5.71301	5.64802	5.7053	8.53486	0	0	0.0176444	0	0.14465	0	0.0508145	0	0	0	0	0.113721	0	0.20008	0.23104	0.157998	0	0.0840519	0	0	0	0	1
GSM1672423	1	62	0	0	3	1	10.1263	0.85147	8.80831	6.77086	6.53834	6.88382	5.29084	7.86018	7.46305	5.30904	5.84867	5.95497	10.3084	0	0	0.168313	0.230406	0.0553001	0	0	0.0452247	0	0	0	0.0997907	0	0.0750659	0.160425	0.165475	0	0	0	0	0	0	0
GSM1672424	0	70	0	0	47	0	10.4643	0.95606	8.91024	6.58068	7.14834	5.86862	5.1398	7.17396	7.9954	6.3822	5.77576	6.68673	9.7246	0	0	0.11238	0.164891	0.0548246	0	0	0.130969	0	0	0	0	0	0.139798	0.122067	0.198529	0.0765423	0	0	0	0	0	0
GSM1672425	1	67	0	2	50	1	11.4697	0.528739	8.83713	6.06682	6.34851	5.42402	4.93647	5.98466	6.88685	6.20356	6.48636	6.32269	8.06768	0	0	0	0.0489863	0.141453	0	0	0.0568116	0.00779002	0	0	0.0455795	0.0252522	0.221995	0.0854765	0.247534	0.0664452	0.00403137	0.0301209	0	0	0.0185247	1
GSM1672426	0	56	0	1	14	1	10.8439	0.488497	9.04609	6.20898	7.13693	6.40886	5.3765	6.19178	7.65362	5.68273	6.05746	6.07148	9.38605	0	0	0.171935	0.112807	0.0209924	0	0	0.120004	0	0	0	0.0849668	0	0.12933	0.140281	0.219683	0	0	0	0	0	0	1
GSM1672427	1	57	0	1	66	0	10.6185	0.727968	8.84876	6.63456	6.93431	5.74059	5.10158	7.00517	7.04169	7.79014	6.34049	6.41965	9.01391	0	0	0.0891563	0.130356	0.0904474	0	0	0.143179	0	0	0	0.0143173	0.0924855	0.0150864	0.0820203	0.120441	0.210278	0	0.012233	0	0	0	0
GSM1672428	0	81	0	0	44	0	10.6826	0.559477	8.84409	5.96433	5.77306	5.20938	4.94436	6.08667	7.29527	6.17185	6.29737	6.50593	9.08481	0	0	0.0627153	0	0.14424	0	0	0.108153	0	0	0	0	0.0325973	0.198542	0.0827237	0.244086	0.0676436	0	0.0592989	0	0	0	1
GSM1672429	0	65	0	0	70	0	10.2284	0.634255	8.80816	5.99066	6.27791	4.85621	5.12768	7.2446	6.84471	6.46443	6.15978	6.28867	8.30883	0	0.103233	0	0	0.242171	0	0	0.036209	0	0	0	0	0	0.154257	0.154117	0.23275	0.0643956	0	0	0	0.0128667	0	0
GSM1672430	0	73	0	2	74	0	10.5651	0.531261	8.94433	6.40737	5.68766	5.38096	5.03859	6.12767	7.25982	6.73344	5.81353	6.36803	9.59102	0	0	0.0714388	0	0.172612	0	0	0.107468	0	0	0	0.0343368	0	0.222731	0.15584	0.15635	0.0792229	0	0	0	0	0	0
GSM1672431	1	65	0	0	37	1	11.5385	0.40946	9.15791	5.7661	6.03987	4.8825	4.98206	5.92858	6.57158	5.62204	5.9605	6.31664	7.9959	0	0	0.189509	0	0.120496	0	0	0.129588	0	0	0	0.0111474	0	0.19721	0.0796846	0.258749	0	0	0	0.00295457	0.010662	0	1
GSM1672432	1	62	0	0	65	0	11.2779	0.350677	9.26815	5.59177	6.19599	4.94202	4.8769	5.38418	6.55514	6.07668	5.6627	5.77407	7.93753	0	0	0.113146	0	0.0899556	0	0	0.0947931	0	0	0	0.0510499	0	0.302435	0.0364922	0.292337	0.00364402	0.0161479	0	0	0	0	1
GSM1672433	1	71	0	2	13	1	11.6496	0.351166	9.11444	5.73921	5.81698	5.07577	4.91078	5.1806	6.966	5.07434	5.86793	5.85679	9.51753	0	0	0.0757856	0	0.0989082	0	0	0.160607	0	0	0	0.0259012	0.0285896	0.192869	0.186007	0.17599	0.0255388	0	0.0298041	0	0	0	1
GSM1672434	0	82	0	0	4	0	11.0058	0.489046	9.30395	6.25512	7.48793	6.11252	5.17494	5.45881	7.51687	5.43664	5.93812	5.94005	9.22012	0	0	0	0.117898	0.0382911	0	0.0898343	0.0759219	0	0.0378584	0	0.0673005	0	0.220494	0.2088	0.143603	0	0	0	0	0	0	1
GSM1672435	1	68	0	0	23	1	11.0706	0.55578	9.13819	6.37099	6.42225	6.28434	5.245	5.38658	7.73501	6.08927	5.9564	5.72333	8.19641	0	0	0.0379981	0.126307	0.0428533	0	0.0520487	0.0985522	0	0	0	0.0851896	0.0129716	0.11633	0.149198	0.209031	0.0695206	0	0	0	0	0	1
GSM1672436	0	48	0	2	21	0	10.8926	0.385068	9.23796	5.9096	6.00868	4.93881	4.8772	6.05223	6.76049	5.9236	5.72836	5.64818	8.87305	0	0	0.140437	0	0.175736	0	0	0.0415168	0	0	0	0	0	0.216226	0.156101	0.220112	0	0.049871	0	0	0	0	1
GSM1672437	0	82	0	0	6	1	10.8348	0.572355	8.97098	6.26041	6.59696	6.31518	5.19324	6.5876	7.15721	5.16766	6.05857	6.04868	9.45111	0	0	0.149154	0.130023	0.0322238	0	0	0.167596	0	0	0	0.142182	0	0.0552861	0.130902	0.192632	0	0	0	0	0	0	1
GSM1672438	1	64	0	2	10	1	11.0334	0.556268	9.04394	6.19391	6.71311	5.12934	4.91031	6.35242	7.16672	5.43737	5.97331	6.02569	9.6875	0	0	0.070616	0.0582525	0.0764166	0	0.00583848	0.138317	0	0	0	0.0339277	0	0.209721	0.17001	0.208754	0.00389209	0	0.0242552	0	0	0	1
GSM1672439	1	68	0	0	37	1	10.8745	0.446412	9.02159	5.78464	6.00572	5.11377	5.1735	6.02605	6.61901	5.49419	6.44554	5.87282	8.89877	0	0	0.140933	0	0.121912	0	0	0.0329683	0.0207018	0	0	0.0166352	0	0.397793	0.0999692	0.076701	0	0	0.0258068	0.0161778	0	0.0504017	1
GSM1672440	1	58	0	2	1	1	11.1727	0.400239	9.20995	5.7048	5.91405	5.44042	5.00754	6.2539	7.12888	5.00112	5.97958	5.99439	9.73675	0	0	0.134435	0.00941472	0.12768	0	0.00715335	0.151899	0	0	0	0.072439	0	0.278987	0.0632166	0.154775	0	0	0	0	0	0	1
GSM1672441	1	73	0	0	37	1	11.2786	0.417901	9.11669	6.05076	6.24831	4.86373	4.97371	5.67297	6.52315	5.59284	5.953	6.46504	8.25007	0	0	0.107359	0	0.128687	0	0	0.165767	0	0	0	0.00217248	0	0.202458	0.0605737	0.281859	0.0266037	0	0.0245203	0	0	0	1
GSM1672442	0	52	0	2	8	1	10.0256	0.646703	8.89671	6.63222	6.90179	6.6974	5.15268	7.53426	6.95686	5.71686	6.08557	6.47796	10.7222	0	0	0.287117	0.147376	0.016624	0	0	0.0923464	0	0	0	0.0398281	0	0.153453	0.148381	0.114875	0	0	0	0	0	0	0
GSM1672443	1	62	0	0	33	0	10.2635	0.517551	8.74641	6.09904	6.21458	5.34543	5.21201	6.27981	6.30275	6.05747	6.22986	6.84596	8.60102	0	0	0.0516479	0	0.156961	0	0	0.175561	0	0	0	0.0246966	0	0.148283	0.155091	0.176462	0.0897564	0	0.0208651	0	0.000675584	0	0
GSM1672444	1	51	0	0	85	0	10.4541	0.579304	9.18047	6.23765	6.73745	6.06979	5.13413	6.1943	6.13654	5.04976	5.64608	5.60212	8.0427	0	0	0.0899632	0.101517	0.111516	0	0.132647	0.0547234	0	0	0	0.086544	0	0.187739	0.103284	0.132068	0	0	0	0	0	0	0
GSM1672445	1	62	0	0	35	1	10.4051	0.432369	8.85741	5.84447	6.35639	5.0845	5.30382	5.98139	6.57985	5.90403	6.1681	6.89747	8.17657	0	0	0.181523	0	0.103672	0	0	0.152861	0	0	0	0	0	0.117835	0.10051	0.259596	0.0840022	0	0	0	0	0	0
GSM1672446	0	50	0	0	15	0	11.2106	0.60912	8.84954	6.36396	6.12625	5.31902	4.73729	6.51392	7.34531	5.45239	5.79347	6.22988	9.17373	0	0	0.120509	0	0.173291	0	0	0.14033	0	0	0	0	0	0.295661	0.0662378	0.203971	0	0	0	0	0	0	1
GSM1672447	1	65	0	0	91	0	11.1935	0.511273	9.01372	5.96795	6.13861	5.27187	4.93906	6.15534	6.94792	5.83491	6.27641	5.65823	8.94573	0	0	0.130922	0	0.132778	0	0	0.107248	0	0	0	0.0541006	0	0.249685	0.133593	0.186007	0.00566731	0	0	0	0	0	1
GSM1672448	1	74	0	0	39	1	10.5121	0.652731	8.61389	6.37796	6.3057	5.19503	5.35717	5.98583	7.25995	6.65463	6.1013	6.30687	9.0936	0	0	0.0608907	0	0.185823	0	0	0.09918	0	0	0	0	0.00190229	0.162738	0.124358	0.181708	0.163884	0	0.0195168	0	0	0	0
GSM1672449	0	55	0	1	33	0	10.6597	1.18675	8.9914	7.56276	7.11512	5.85576	5.40501	9.3007	7.73899	6.11537	6.00872	6.64369	10.2622	0	0.0547489	0.195862	0.153983	0.126973	0	0	0.0977808	0	0	0	0	0	0.167941	0.0878952	0.113325	0	0	0	0	0.00149131	0	1
GSM1672450	1	54	0	2	8	1	10.5447	0.821838	8.92121	6.89821	7.15989	6.10228	5.45249	7.09338	7.27454	6.44614	5.73089	5.93045	8.47504	0	0	0.145983	0.155415	0.0230399	0	0	0.192392	0	0	0	0.0142357	0	0.107535	0.122717	0.204852	0.0338301	0	0	0	0	0	0
GSM1672451	1	76	0	0	62	0	10.2783	0.517089	9.0792	6.10102	5.62725	5.24028	4.96677	6.16727	7.00917	5.8184	6.06021	6.14985	8.56546	0	0	0.0444091	0.00664582	0.132154	0	0	0.195614	0	0	0	0	0.0135931	0.229963	0.117452	0.219741	0.0281217	0	0.0123052	0	0	0	0
GSM1672452	0	64	0	2	1	1	11.1725	0.463401	8.96424	5.83511	6.06315	4.94521	5.24494	6.18909	6.55466	6.09187	5.75318	6.19347	8.70953	0	0	0.192424	0	0.15883	0	0.00412459	0.0634759	0	0	0	0	0	0.257941	0.0977575	0.0861437	0.122878	0	0.0164258	0	0	0	1
GSM1672453	0	58	0	2	4	0	10.6711	0.511751	9.01802	6.06488	6.20744	4.89611	4.89567	5.72024	7.26882	6.62749	5.84786	6.32587	10.2718	0	0	0	0	0.109156	0	0	0.105416	0	0	0	0	0	0.423075	0.0172067	0.23412	0.0577509	0.0056521	0	0.0476231	0	0	1
GSM1672454	1	70	0	1	13	1	11.1203	0.405164	9.21149	5.74852	5.98459	5.00956	4.78653	5.27497	6.70735	5.17452	5.80586	5.98725	8.01467	0	0	0.041778	0	0.160846	0	0	0.106649	0	0	0	0.0266857	0	0.235759	0.101223	0.263073	0	0	0.0639867	0	0	0	1
GSM1672455	0	57	0	2	23	1	10.6037	0.49271	8.67835	6.07376	6.43634	5.26748	5.3487	6.29304	5.96445	5.51216	6.03143	5.82431	10.4843	0	0	0.268683	0.0117787	0.111402	0	0	0.160822	0	0	0	0.0040565	0	0.194219	0.0601799	0.188857	0	0	0	0	0	0	0
GSM1672456	0	67	0	1	93	0	11.644	0.457634	9.06298	6.20122	6.25941	5.42225	5.15966	6.81466	7.14049	5.77481	5.69449	5.97611	9.69878	0	0	0.118469	0.018179	0.131226	0	0.00950973	0.13003	0	0	0	0.0721191	0	0.186674	0.137739	0.160804	0.0352505	0	0	0	0	0	1
GSM1672457	0	74	0	0	12	0	11.6224	0.395427	9.05817	5.87458	6.72904	5.4333	5.3554	5.74525	6.71198	5.83908	6.12443	6.21879	8.23481	0	0	0.148393	0	0.0677444	0	0.00520315	0.147732	0	0	0	0.0462604	0.00954859	0.234093	0.104042	0.175761	0.0510352	0	0.0101867	0	0	0	1
GSM1672458	0	59	0	1	19	1	11.006	0.73133	8.88021	6.75525	6.41191	5.39021	5.22367	7.07789	7.1938	6.74622	6.09249	6.34142	9.66459	0	0	0.155956	0.0468703	0.0896329	0	0.00166643	0.138425	0	0	0	0.0419737	0	0.158328	0.155926	0.126481	0.0658407	0.018899	0	0	0	0	1
GSM1672459	0	66	0	0	32	0	11.0683	0.478371	9.18381	5.849	6.03835	5.41626	4.75186	5.64129	7.1092	5.64334	6.52705	6.61403	8.493	0	0	0.0983818	0	0.204344	0	0	0.0546531	0	0	0	0.0472914	0.00760054	0.175756	0.0795183	0.257899	0.0745564	0	0	0	0	0	1
GSM1672460	1	67	0	1	21	1	11.1959	0.519823	8.73998	5.92839	5.84367	5.13777	5.20861	5.66649	6.38533	6.33264	6.20837	6.02575	8.37563	0	0	0.102771	0	0.195227	0	0	0.0792722	0	0	0	0.00145593	0.00576271	0.141539	0.0798936	0.296595	0.0590517	0	0.0384308	0	0	0	1
GSM1672461	0	57	0	0	60	0	11.3812	0.56705	9.03879	6.19238	6.13631	5.14698	4.99918	6.32317	7.10915	6.49392	6.08825	6.40931	9.19733	0	0	0.107655	0.0548135	0.106976	0	0	0.0901848	0	0	0	0	0	0.170529	0.0972422	0.162643	0.158202	0	0.0517545	0	0	0	1
GSM1672462	1	64	0	0	50	0	10.826	0.432246	8.76449	6.12657	5.86826	5.17428	5.02479	5.51373	6.15377	5.34539	6.19875	6.21678	7.36496	0	0	0.135546	0	0.20687	0	0	0.073826	0	0	0	0.0760178	0	0.198485	0.156984	0.135146	0.0171254	0	0	0	0	0	1
GSM1672463	0	59	0	0	7	1	11.3812	0.536886	9.11811	6.14243	6.25995	5.68067	5.06346	6.82822	6.84785	5.65587	5.82058	5.87571	9.48243	0	0	0.245894	0.0879072	0.0195733	0	0	0.104193	0	0	0	0.0682361	0	0.143402	0.18969	0.141104	0	0	0	0	0	0	1
GSM1672464	0	76	0	0	37	0	11.3456	0.567406	8.85552	6.27173	6.49777	5.42676	5.08177	5.62863	6.8218	6.38438	5.93435	6.51666	9.13624	0	0	0.0707083	0.0612861	0.238377	0	0	0.0580257	0	0	0	0.0425727	0.00595754	0.100937	0.105244	0.200518	0.10343	0	0.0129436	0	0	0	1
GSM1672465	0	82	0	0	54	0	10.484	0.530132	8.94479	6.23125	6.35873	4.98916	5.01327	6.03003	6.90572	6.61416	6.20878	6.57903	8.2854	0	0	0.0446234	0	0.185606	0	0	0.132997	0	0	0	0.0313895	0	0.105898	0.189832	0.15185	0.157805	0	0	0	0	0	0
GSM1672466	1	58	0	0	31	0	10.6808	0.552132	8.85109	5.872	5.72728	4.95189	4.95929	5.87194	5.97441	6.08033	6.33635	6.46926	8.64002	0	0	0.133431	0	0.211709	0	0	0.102411	0	0	0	0	0	0.0905313	0.0765594	0.202801	0.136556	0	0.0460006	0	0	0	1
GSM1672467	1	65	0	0	38	0	11.0668	0.593802	9.02447	6.89898	6.75756	6.1222	5.06765	7.36827	7.31096	5.47286	5.62233	6.0172	9.33039	0	0	0.201131	0.0934778	0.149957	0	0	0.082959	0	0	0	0.0469524	0	0.126154	0.114186	0.173409	0.0117743	0	0	0	0	0	1
GSM1672468	0	49	0	2	90	0	11.1311	0.457288	9.00618	5.77464	5.96604	4.89126	4.99552	5.48235	5.971	6.32917	5.90371	6.07125	8.18965	0	0	0.0980592	0	0.249481	0	0	0.126119	0	0	0	0	0	0.0325064	0.142532	0.238085	0.109745	0	0.00347256	0	0	0	1
GSM1672469	0	71	0	2	10	1	10.5984	0.811119	8.92908	6.73674	6.68531	5.46064	4.78842	7.72492	7.4695	6.80881	6.12707	6.69535	9.83915	0	0.0247939	0.0881551	0.10832	0.15231	0	0	0.0638844	0	0	0	0	0.060175	0.0965109	0.0212038	0.218741	0.08565	0.0124224	0.0582359	0	0.00959761	0	0
GSM1672470	0	61	0	0	44	0	10.7225	1.02236	8.97249	7.33845	6.42854	5.8563	4.87508	8.425	7.74822	7.59577	6.37807	6.44871	9.18871	0	0.0593953	0.0391311	0.115401	0.163985	0	0	0.0939653	0	0	0	0	0.0176182	0.0494955	0.116626	0.137678	0.15093	0.0208368	0	0	0.0349381	0	1
GSM1672471	1	75	0	2	9	1	11.0406	0.572268	8.94007	6.31337	5.60955	5.26987	5.14116	6.44564	7.53817	6.7003	6.29324	6.59276	8.12448	0	0	0.0888215	0.0307154	0.14538	0	0	0.0966097	0	0	0	0.00959872	0.00116989	0.211186	0.142711	0.156048	0.102471	0	0.0152896	0	0	0	1
GSM1672472	0	46	0	0	90	0	9.75279	0.640606	8.78056	6.10459	5.9655	5.36125	5.09226	7.15998	6.15955	5.86544	6.35905	6.61986	9.57893	0	0	0.356714	0.00537123	0.126261	0	0	0.106273	0	0	0	0.0169402	0	0.0756016	0.0584446	0.176427	0.0179325	0	0.0600357	0	0	0	0
GSM1672473	0	74	0	0	65	0	10.5793	0.474697	9.07306	5.75623	5.82985	5.19045	4.97654	6.69577	7.87314	5.19335	5.9852	6.13841	9.83809	0	0	0.210938	0	0.0330577	0	0	0.12273	0	0	0	0	0	0.318763	0.131507	0.108543	0	0	0	0.0584573	0.0160035	0	0
GSM1672474	0	51	0	1	50	0	11.0961	0.464379	8.77506	5.80781	5.96667	5.15845	5.02093	5.54721	6.54748	5.81751	6.26103	6.0255	6.56194	0	0	0.150411	0	0.164519	0	0	0.0733221	0	0	0	0.0268409	0	0.200697	0.0549401	0.326324	0	0	0.00294587	0	0	0	1
GSM1672475	1	54	0	0	80	0	11.2625	0.442248	9.05001	6.35102	5.87415	5.26354	4.93932	6.14658	7.13362	5.85361	6.018	5.99828	9.5802	0	0	0.11441	0.0243569	0.168274	0	0	0.0924459	0	0	0	0.0305673	0	0.151973	0.128269	0.23865	0.0510534	0	0	0	0	0	1
GSM1672476	0	50	0	2	27	1	10.2449	0.586978	8.99975	6.51453	5.98301	5.02746	4.91564	7.09928	7.65714	7.3471	5.82755	6.26722	9.66001	0	0	0.155808	0.0372963	0.160281	0	0	0.0709185	0	0	0	0	0	0.0768252	0.113906	0.224677	0.125066	0.0076629	0.0275586	0	0	0	0
GSM1672477	0	69	0	0	60	0	11.6099	0.389593	9.00997	5.94582	6.31629	5.20033	5.14999	6.28992	6.24555	5.77412	5.91604	6.23712	8.80585	0	0	0.174848	0	0.072446	0	0	0.271893	0	0	0	0.0213188	0	0.0820105	0.118471	0.217897	0.0411149	0	0	0	0	0	1
GSM1672478	0	63	0	1	26	0	10.6839	0.530306	9.01827	6.26156	6.5544	5.35087	4.95876	6.28577	7.355	6.29893	5.82373	6.12994	8.94777	0	0	0.149956	0.0685804	0.0417071	0	0	0.181963	0	0	0	0.0486184	0	0.137055	0.186737	0.144861	0.0405222	0	0	0	0	0	1
GSM1672479	0	76	0	0	55	1	10.3541	0.705484	9.03863	6.80268	7.66576	8.24824	5.49239	6.92628	8.13742	5.89801	5.86199	5.94907	9.50483	0	0	0.144054	0.139187	0	0	0.0337846	0.0335724	0	0.0444382	0	0.136669	0	0.0842708	0.250891	0.0724303	0	0.060703	0	0	0	0	0
GSM1672480	0	72	0	1	22	0	10.6041	0.704772	9.00781	6.17973	6.23733	5.36319	5.0809	7.75934	6.33425	5.12881	5.47845	6.60052	9.97287	0	0	0.361585	0.0113341	0.173552	0	0	0.120342	0	0	0	0.0488579	0	0.0376747	0.0984439	0.14821	0	0	0	0	0	0	0
GSM1672481	0	70	0	0	63	0	11.0124	0.615878	9.15876	6.08998	6.00459	5.65472	4.9485	6.78193	7.2666	7.8385	6.20698	6.46986	8.79794	0	0	0.144433	0.0446276	0.0810917	0	0	0.100419	0	0	0	0.00556235	0.0238326	0.12897	0.0694381	0.157099	0.184634	0	0.0598923	0	0	0	1
GSM1672482	1	76	0	0	68	0	10.7054	1.13385	8.88984	7.32217	6.93753	6.43334	5.24614	8.20287	8.39739	7.22956	5.84665	6.28215	8.50134	0	0.0869025	0.00296023	0.133749	0.140789	0	0	0.0842539	0	0.0219893	0	0.0408819	0	0.0940163	0.120667	0.198133	0.0756568	0	0	0	0	0	1
GSM1672483	0	81	0	0	7	0	10.9578	0.572431	8.86797	6.34339	6.3832	5.32901	4.96744	7.49884	6.97485	6.5662	5.90809	6.5484	9.33682	0	0	0.165416	0	0.212673	0	0	0.0920612	0	0	0	0.0151369	0	0.131372	0.167329	0.155652	0.0312281	0.0135932	0.0155378	0	0	0	1
GSM1672484	0	61	0	0	19	1	10.5666	0.590986	8.75708	6.48868	6.73207	5.55091	5.09677	6.75808	7.24237	6.57016	5.99103	6.13971	8.90779	0	0	0.13939	0.078584	0.140723	0	0	0.11822	0	0	0	0.0126378	0	0.0862547	0.185063	0.10074	0.138388	0	0	0	0	0	0
GSM1672485	0	53	0	0	36	0	10.7086	0.59189	8.73824	6.10633	5.88069	4.99071	4.97421	6.18734	6.54042	6.17526	6.15007	6.24968	8.21374	0	0	0.0784959	0	0.186341	0	0	0.150834	0	0	0	0	0.0331372	0.157361	0.105149	0.174696	0.0576206	0	0.0563647	0	0	0	1
GSM1672486	0	72	0	1	5	1	11.129	0.459526	9.20526	5.793	5.9076	4.98957	4.97669	6.28561	7.16954	5.66925	6.48946	6.33601	10.3402	0	0	0.276205	0	0.0214622	0	0	0.100214	0	0	0	0	0	0.296353	0.0922972	0.156301	0	0	0	0.0130908	0	0.0440765	1
GSM1672487	0	53	0	1	13	1	10.1406	0.392649	9.06052	6.06716	6.16595	5.18331	5.14279	5.60655	6.52145	5.73922	5.68546	5.72451	9.10364	0	0	0.0696541	0	0.119319	0	0.0823448	0.126085	0	0	0	0.0454049	0	0.177521	0.13786	0.176362	0.0654489	0	0	0	0	0	0
GSM1672488	1	61	0	0	26	1	10.7305	0.492734	8.85439	6.28213	7.23062	5.23396	5.21041	5.82262	6.14571	5.9889	5.95491	6.27011	9.95144	0	0	0.0280522	0.0285295	0.159677	0	0	0.194543	0	0	0	0.00618269	0	0.157427	0.130559	0.140925	0.0534883	0.0674135	0.0294382	0.00376463	0	0	1
GSM1672489	1	66	0	2	10	1	11.145	0.408909	9.0082	5.77894	5.87403	4.84079	4.87468	5.81644	6.43155	5.88104	6.21544	6.01688	8.45912	0	0	0.254218	0	0.150693	0	0	0.0926308	0	0	0	0	0	0.10429	0.11927	0.214879	0.0640192	0	0	0	0	0	1
GSM1672490	0	74	0	1	42	0	10.85	0.523553	8.84943	6.32183	6.00723	5.84884	5.11441	6.65473	6.96674	5.67054	6.13494	6.00238	10.0728	0	0	0.212546	0.0368488	0.0356179	0	0	0.11747	0	0	0	0.0646764	0	0.256459	0.138898	0.137483	0	0	0	0	0	0	1
GSM1672491	0	48	0	2	29	1	11.0266	0.401109	9.09916	5.60791	5.68604	4.84069	4.92695	5.94539	6.44508	6.02102	6.25325	6.56845	8.59078	0	0	0.17131	0	0.206453	0	0	0.0409101	0	0	0	0	0	0.195394	0.0823548	0.260244	0	0	0.0433342	0	0	0	1
GSM1672492	0	65	0	0	50	0	10.8298	0.524352	9.19209	6.15847	7.0275	5.28724	5.09316	6.14337	7.82445	5.58471	6.18745	5.87035	9.36758	0	0	0.137883	0.0308048	0.0183825	0	0	0.203283	0	0	0	0	0	0.25277	0.130577	0.1963	0	0	0.0300004	0	0	0	1
GSM1672493	0	70	0	0	5	1	11.4985	0.526833	9.05978	6.25148	6.21303	5.42059	5.71922	6.73736	6.99364	5.84427	5.88442	6.31082	9.98914	0	0	0.137754	0.00960126	0.112542	0	0.00832073	0.128259	0	0	0	0.049347	0	0.225853	0.119216	0.120532	0.0464902	0.0296412	0	0.0124436	0	0	1
GSM1672494	0	79	0	0	7	1	10.8088	0.633057	9.24667	6.25867	6.08061	5.66174	4.99139	6.94895	7.93241	5.92628	6.4031	6.15707	9.75195	0	0	0.135223	0.0617857	0.0497323	0	0	0.146268	0	0	0	0.0619305	0	0.236372	0.153458	0.155231	0	0	0	0	0	0	1
GSM1672495	1	67	0	0	11	1	10.5367	0.512288	8.86518	5.93395	6.43885	5.16306	5.08512	5.72041	6.50144	6.32573	6.31886	5.73796	7.3593	0	0	0.117256	0.014721	0.166954	0	0	0.0664228	0.00186029	0	0	0.0460841	0	0.0808897	0.156485	0.190062	0.133562	0	0.0257027	0	0	0	0
GSM1672496	1	77	0	0	48	0	10.9829	0.506233	8.77923	5.82346	6.39823	5.00273	5.0698	5.70924	6.96209	6.43534	6.08303	5.86439	8.1557	0	0	0.0977505	0	0.179061	0	0	0.0916239	0	0	0	0	0	0.186051	0.0886088	0.26864	0.0408465	0	0.047418	0	0	0	1
GSM1672497	0	63	0	2	29	0	10.5483	0.884726	8.89059	6.7459	7.26172	5.7603	5.15018	6.77557	7.85286	6.17284	6.10577	6.32213	8.60134	0	0	0.0478174	0.133703	0.112546	0	0	0.115181	0	0	0	0.0206194	0	0.237817	0.0829589	0.235613	0	0	0.0137442	0	0	0	0
GSM1672498	0	76	0	0	37	0	10.2384	0.867458	8.92125	6.83933	6.27981	6.48271	5.3532	5.56552	7.04299	6.65322	6.40649	8.25551	9.14959	0	0	0	0.141903	0.0956709	0	0	0	0	0.118066	0	0.108128	0.00353435	0.0761106	0.134375	0.11541	0.0848029	0	0.121999	0	0	0	0
GSM1672499	1	72	0	1	15	1	10.798	0.555846	8.95777	5.90053	6.21646	5.50277	5.0976	5.88599	7.36393	5.44983	6.15987	7.00176	9.50591	0	0	0.0756899	0	0.156761	0	0	0.139942	0	0	0	0.0235155	0	0.281077	0.0657838	0.237827	0.014892	0	0.00451123	0	0	0	1
GSM1672500	0	51	0	0	24	0	11.2539	0.548869	9.00052	6.21428	6.36695	5.87283	5.42054	5.8963	8.13641	6.36833	6.18784	5.8026	8.64817	0	0	0.00812953	0.113457	0.140855	0	0.0469376	0.029457	0	0	0	0.0530585	0.0031635	0.190245	0.0926482	0.191998	0.122088	0	0.00796341	0	0	0	1
GSM1672501	0	63	0	0	44	0	11.3536	0.437466	8.9054	5.6477	5.60581	4.75686	4.84594	5.27515	6.21712	5.95296	5.94139	5.9572	8.13168	0	0	0.146706	0	0.230482	0	0	0.0324949	0	0	0	0	0	0.142171	0.0681945	0.184214	0.0925024	0	0.103235	0	0	0	1
GSM1672502	0	80	0	0	30	0	11.2261	0.492651	9.14284	6.2395	6.84158	5.88392	4.95756	5.31706	6.9385	5.4771	6.13032	6.22251	9.09729	0	0	0	0.128408	0.0161557	0	0.0232014	0.154187	0	0	0	0.133834	0	0.163429	0.124517	0.200792	0.0554765	0	0	0	0	0	1
GSM1672503	0	74	0	1	26	1	11.6885	0.437481	8.90991	5.80948	5.65342	4.86657	5.21735	6.11915	6.16962	5.80208	5.8321	6.22668	9.22342	0	0	0.178808	0	0.177184	0	0	0.121268	0	0	0	0	0	0.0876415	0.127383	0.24611	0.061577	0	2.89433e-05	0	0	0	1
GSM1672504	0	58	0	0	88	0	11.4401	0.456229	8.95972	5.7908	5.78603	4.73215	5.08589	6.68172	6.15605	5.59322	6.05878	5.99584	9.11931	0	0	0.200808	0	0.160433	0	0	0.134304	0	0	0	0	0	0.157827	0.156221	0.190408	0	0	0	0	0	0	1
GSM1672505	0	62	0	0	16	1	10.8203	0.611243	9.00994	6.26427	5.78171	5.36977	5.08833	5.69801	8.09453	6.89408	6.33806	7.08974	9.14419	0	0	0	0	0.126172	0	0	0.0646863	0	0.0164238	0	0.0355933	0	0.277921	0.144999	0.169763	0.108733	0	0.0557088	0	0	0	1
GSM1672506	0	67	0	0	46	0	10.5916	0.465255	8.8625	6.49088	7.31164	6.33275	5.29147	6.72014	6.834	5.91167	5.90583	6.49493	10.4743	0	0	0.276584	0.0573969	0.108657	0	0	0.091698	0	0	0	0.101803	0	0.0795206	0.111302	0.17304	0	0	0	0	0	0	0
GSM1672507	0	71	0	0	56	0	10.6495	0.609611	9.04065	6.38131	6.44407	5.30032	4.9104	6.47792	7.41861	7.14543	6.0533	7.07783	9.74094	0	0	0.144979	0.0616424	0.116364	0	0	0.0819072	0	0	0	0	0.0329277	0.0356677	0.116904	0.191167	0.173503	0	0.0449377	0	0	0	1
GSM1672508	0	61	0	0	40	0	11.3196	0.69865	8.93965	6.66094	6.22527	5.09686	4.96828	9.35193	6.87019	6.61146	5.99509	6.25339	8.82757	0	0.24345	0.0374742	0	0.193652	0	0	0.0967651	0	0	0	0	0	0.0798492	0.022442	0.224964	0.101404	0	0	0	0	0	1
GSM1672509	0	38	0	2	38	0	11.1356	0.479995	8.92906	5.99224	6.17994	5.10693	5.03352	6.10525	6.99636	7.33255	6.279	5.736	8.65365	0	0	0.16167	0.0378291	0.108376	0	0	0.0664553	0	0	0	0	0	0.0507101	0.0404878	0.279647	0.167108	0	0.0877174	0	0	0	1
GSM1672510	0	72	0	1	43	0	10.5291	0.639478	9.33008	6.46955	7.34044	6.68014	4.92802	6.74035	8.12649	5.66549	5.89144	6.01304	9.04832	0	0	0.1331	0.0751474	0.00474504	0	0.0920786	0.0590438	0	0.0479164	0	0.0601311	0	0.225493	0.206484	0.0853221	0	0	0	0.0105384	0	0	0
GSM1672511	0	43	0	0	55	0	11.0614	0.590982	8.79746	6.37773	5.8769	4.9952	5.1656	6.90604	6.24236	6.34216	5.84299	6.23653	9.03594	0.0170385	0	0.111626	0	0.255656	0	0	0.132877	0	0	0	0.00990979	0	0.0860822	0.116136	0.12658	0.097154	0.0226058	0.0243347	0	0	0	1
GSM1672512	0	65	0	2	7	1	11.5746	0.436649	9.0247	5.80865	5.32346	4.7662	4.81623	5.5154	7.01294	5.81244	5.65896	5.98624	10.4718	0	0	0.10869	0	0.145863	0	0	0.0275941	0	0	0	0	0	0.384914	0.0345773	0.262137	0	0	0.036224	0	0	0	1
GSM1672513	0	54	0	0	36	0	9.99042	0.463016	9.09814	5.83408	6.04559	5.42484	4.91888	5.34318	6.3372	5.60787	6.26555	6.44267	8.92917	0	0	0.1508	0.0245621	0.175096	0	0	0.0770838	0	0	0	0.0429851	0.0341226	0.13272	0.017104	0.23498	0.0173675	0.0475184	0.0456603	0	0	0	0
GSM1672514	0	79	0	1	6	1	10.7011	0.552711	8.88533	6.26337	5.92656	4.87633	5.01206	5.77837	7.12315	6.51669	5.86678	6.22265	9.64566	0	0	0.143503	0.019707	0.162259	0	0	0.0653114	0	0	0	0.010115	0	0.178576	0.123514	0.235723	0.0612919	0	0	0	0	0	1
GSM1672515	1	61	0	0	21	1	10.0027	0.393824	8.97724	5.81559	5.78858	5.04623	4.89655	5.47403	6.02369	5.75476	5.78232	6.33055	8.47628	0	0	0.162653	0	0.21881	0	0	0.0904641	0	0	0	0.00836423	0	0.156276	0.131941	0.162775	0.0687167	0	0	0	0	0	0
GSM1672516	1	74	0	0	62	0	10.0536	0.428883	8.65691	6.12136	6.03178	5.07215	4.98588	6.48645	6.04017	5.76898	5.86078	6.36866	8.76305	0	0	0.264102	0	0.120298	0	0	0.194781	0	0	0	0	0	0.0678878	0.114797	0.238134	0	0	0	0	0	0	0
GSM1672517	0	80	0	1	36	1	10.9013	0.437829	9.29395	5.99147	5.59614	4.91243	4.73814	5.749	7.24352	6.02088	5.94799	5.87918	8.76318	0	0	0.135142	0.0279424	0.216844	0	0	0.0120361	0	0	0	0	0	0.188445	0.1808	0.225943	0	0.0128478	0	0	0	0	1
GSM1672518	0	68	0	0	11	1	10.6129	0.570328	8.78517	6.02278	6.13255	4.95718	5.25129	6.05664	6.78757	6.55988	5.8541	6.24656	9.89408	0	0	0.101356	0	0.10722	0	0	0.167338	0	0	0	0.00694887	0	0.185326	0.0866749	0.10874	0.165451	0.0373432	0.0336014	0	0	0	0
GSM1672519	0	64	0	0	11	1	10.3473	0.592695	8.63403	6.23589	6.07211	5.48737	5.32796	6.86774	7.29807	6.59989	6.15262	6.31313	8.44682	0	0	0.153353	0	0.229744	0	0	0.0553333	0	0	0	0.0457834	0	0.0959466	0.124945	0.111715	0.18318	0	0	0	0	0	0
GSM1672520	0	58	0	1	31	1	11.0311	0.389002	8.94745	5.62639	5.59377	4.62729	4.76125	5.77172	6.21216	5.56733	5.92295	6.10003	9.23952	0	0	0.0614007	0	0.168202	0	0	0.173845	0	0	0	0	0	0.142462	0.10842	0.248587	0.0711744	0	0.0259076	0	0	0	1
GSM1672521	1	57	0	0	43	0	10.4122	0.690307	8.7685	6.43797	6.54713	5.19161	5.13927	7.99527	6.84179	6.23109	5.9454	6.80068	9.4447	0	0.0994733	0.128335	0.0273707	0.229519	0	0	0.0910018	0	0	0	0	0	0.179817	0.0602663	0.179853	0	0	0.000417063	0	0.00394744	0	0
GSM1672522	0	57	0	0	41	0	10.109	0.659509	8.76976	6.26479	5.77201	5.37078	5.2956	7.71921	6.90111	6.05625	6.16041	7.89442	9.03214	0	0.0453329	0.0982362	0.000254925	0.229219	0	0	0.0602418	0	0	0	0.0535013	0.0489559	0.0762715	0.0857124	0.181504	0.0799297	0	0.0260444	0	0.0147962	0	0
GSM1672523	1	67	0	0	43	0	10.426	0.68596	8.77918	6.32427	6.75828	5.24768	5.23918	7.61134	6.51368	6.46813	6.03612	6.23208	8.26244	0	0.0670413	0.156678	0.0185316	0.17519	0	0	0.0883277	0	0	0	0	0	0.0946927	0.132957	0.18775	0.0687031	0	0.0101285	0	0	0	0
GSM1672524	0	75	0	1	32	0	10.4973	0.451971	8.67143	6.04239	7.06578	5.09286	5.32905	5.35446	6.77213	5.68387	6.20963	5.98064	9.67183	0	0	0.157577	0	0.147092	0	0	0.141511	0	0	0	0.0228868	0	0.273347	0.089035	0.168551	0	0	0	0	0	0	0
GSM1672525	1	74	0	0	64	0	10.4521	0.819424	8.69126	6.74309	7.21733	5.50659	5.23947	7.68509	6.91223	6.72313	6.04253	6.48925	8.83467	0	0.0621777	0.197795	0.0681339	0.19249	0	0	0.0921925	0	0	0	0	0	0.0200153	0.101931	0.154487	0.089621	0	0.021156	0	0	0	0
GSM1672526	1	59	0	0	107	0	11.3459	0.498579	8.78414	6.44733	6.13803	5.1708	5.12335	6.43768	6.69355	6.41031	5.91362	6.1302	9.10296	0	0	0.131865	0.0267541	0.206628	0	0	0.0505379	0	0	0	0	0	0.145359	0.0500193	0.268275	0.117227	0.0033353	0	0	0	0	1
GSM1672527	1	75	0	0	14	1	11.5006	0.518585	8.83859	6.13986	5.70581	5.44654	5.24684	5.90868	6.16272	5.8958	6.07823	6.39201	8.68669	0	0	0.1482	0.0613879	0.181028	0	0	0.0537572	0	0	0	0.0159079	0	0.206025	0.0245291	0.309165	0	0	0	0	0	0	1
GSM1672528	0	60	0	0	96	0	10.5648	0.796594	8.74789	6.81923	7.10732	6.0492	5.55374	7.42141	7.24594	5.99978	6.03169	6.64822	9.66938	0	0	0.241068	0.179948	0.0217694	0	0	0.110788	0	0	0	0	0	0.114135	0.101248	0.191663	0.0393818	0	0	0	0	0	0
GSM1672529	0	41	0	0	2	1	11.2478	0.4836	8.8035	6.29334	7.65022	5.47869	5.26521	6.38669	6.73206	6.26649	5.83394	6.40067	10.4265	0	0	0.135859	0.134677	0.0922089	0	0	0.0730745	0	0	0	0	0	0.182592	0.0623305	0.24058	0.0786776	0	0	0	0	0	1
GSM1672530	1	59	0	0	17	1	10.8152	0.427926	8.91093	6.39949	6.67067	5.67371	5.11464	5.84259	7.45227	6.2863	6.22761	6.21275	7.91698	0	0	0.0988361	0	0.099843	0	0	0.116527	0	0	0	0.0474545	0.0375711	0.198429	0.105144	0.225043	0.0711522	0	0	0	0	0	1
GSM1672531	0	60	0	0	90	0	10.4254	0.693538	8.69854	6.56787	7.19388	5.90087	5.23849	7.2488	7.30273	6.94593	5.86262	6.22709	10.3571	0	0	0.187038	0.110502	0.0820225	0	0	0.0982094	0	0	0	0	0	0.14584	0.132744	0.150506	0.0931379	0	0	0	0	0	0
GSM1672532	1	43	0	1	11	1	11.0889	0.63398	9.08765	6.61366	6.71031	5.22012	4.96778	8.0865	6.7788	5.65716	5.92349	6.41718	10.849	0	0.0460434	0.238268	0.0674427	0.141537	0	0	0.11095	0	0	0	0	0	0.107795	0.0689931	0.196751	0.0222205	0	0	0	0	0	1
GSM1672533	1	54	0	0	58	1	10.3577	0.595718	8.93942	6.32124	6.45977	5.72155	5.18675	6.35676	7.48511	6.14807	6.38557	6.95562	8.78361	0	0	0.0232084	0.0609792	0.139457	0	0	0.0762338	0	0	0	0	0.0353674	0.192386	0.0682846	0.180842	0.155939	0	0.0673021	0	0	0	0
GSM1672534	0	52	0	1	3	1	11.0956	0.638683	8.79732	6.90694	7.42288	6.98707	5.61073	6.32367	7.14022	6.38326	5.92776	6.41041	8.24963	0	0	0.0473315	0.189752	0.092311	0	0.0505631	0.0445027	0	0	0	0.0368695	0	0.100792	0.120424	0.204622	0.112833	0	0	0	0	0	1
GSM1672535	1	47	0	0	110	0	11.0542	0.861073	8.81707	6.664	6.86154	5.93824	5.25154	7.60517	6.9724	5.70651	5.84335	6.75355	10.8526	0	0	0.278169	0.176545	0.0147518	0	0.0106739	0.0995835	0	0	0	0	0	0.172342	0.0798008	0.168134	0	0	0	0	0	0	1
GSM1672536	0	55	0	0	110	0	10.7535	0.687957	8.89589	6.43277	7.82514	5.98404	5.14464	6.62497	7.38468	6.49878	6.22066	6.85162	9.67176	0	0	0.0944071	0.165025	0.0448971	0	0	0.103872	0	0	0	0	0	0.194545	0.102834	0.226297	0.0681224	0	0	0	0	0	1
GSM1672537	0	66	0	0	3	1	11.7035	0.520858	9.12943	6.53605	7.79113	6.13605	5.23246	5.70317	7.04124	5.55637	5.89941	6.09789	9.68104	0	0	0.0491114	0.15701	0.0506793	0	0.119286	0.0450061	0	0	0	0.024945	0	0.112505	0.236082	0.205376	0	0	0	0	0	0	1
GSM1672538	0	70	0	1	77	1	10.3957	0.620689	8.86734	6.53081	6.43418	5.55448	5.2113	7.30718	6.8705	6.77057	6.13777	6.44799	9.96369	0	0	0.227932	0.061738	0.0759305	0	0	0.161504	0	0	0	0	0	0.0930313	0.114829	0.164713	0.100322	0	0	0	0	0	0
GSM1672539	1	68	0	0	35	1	10.3105	0.510361	8.78867	6.32687	7.51146	6.42576	5.46786	6.41253	6.67493	6.13567	6.07217	6.06628	8.73683	0	0	0.13849	0.129454	0.0477359	0	0	0.12636	0	0	0	0.0541689	0	0.162155	0.143591	0.163058	0.0349882	0	0	0	0	0	0
GSM1672540	0	61	0	0	5	1	11.1615	0.42539	9.16616	5.44165	6.27714	5.06626	4.93779	5.11759	6.81306	4.89154	5.71427	6.44254	11.7715	0	0	0.0391092	0	0.105009	0	0.045888	0.0413694	0	0	0	0	0	0.390066	0.0990094	0.200523	0	0	0	0.0790259	0	0	1
GSM1672541	0	60	0	0	87	0	10.8516	0.576035	9.05712	6.2612	7.33128	6.01049	5.2997	6.21164	7.05941	5.66243	6.66216	6.1438	7.7044	0	0	0.0659338	0.166619	0.16512	0	0.000927085	0.080395	0	0	0	0.0196779	0	0.17201	0.0576286	0.240195	0.0314933	0	0	0	0	0	1
GSM1672542	1	35	0	0	88	0	10.8273	0.599688	8.87254	6.26929	6.39099	5.36532	5.38819	7.75121	6.54991	6.50546	5.90738	6.4227	9.38959	0	0	0.289079	0.0384692	0.15029	0	0	0.0613425	0	0	0	0	0	0.174985	0.0452384	0.177385	0.0632114	0	0	0	0	0	1
GSM1672543	0	53	0	1	74	0	11.0621	0.574399	9.10159	6.71267	6.46032	5.64784	5.13166	6.26427	7.2482	6.81124	5.84208	6.25022	9.19885	0	0	0.0360128	0.0672097	0.128112	0	0.0375254	0.0642818	0	0.0012244	0	0.0246327	0.0867174	0.154408	0.100062	0.109201	0.190612	0	0	0	0	0	1
GSM1672544	1	54	0	1	6	1	10.7671	0.463251	9.14518	5.6908	5.97967	4.89167	4.97736	5.75559	6.8964	4.83483	6.28752	6.58818	10.9804	0	0	0.107311	0	0.149729	0	0	0.0765314	0	0	0	0	0	0.385266	0.0974159	0.074654	0	0	0	0.0716568	0	0.037436	1
GSM1672545	0	73	0	0	44	1	10.5677	0.425159	8.5551	6.20987	6.49905	5.17865	5.38717	5.48748	6.52029	5.95374	6.16409	6.02545	7.37237	0	0	0.0270354	0	0.290923	0	0	0.0306649	0	0	0	0.0174703	0.0296294	0.0337658	0.103766	0.297695	0.141272	0	0.0277776	0	0	0	0
GSM1672546	0	38	0	0	55	0	11.5776	0.459434	9.14177	5.93939	5.92805	5.10913	4.93031	6.18619	7.3414	6.16453	6.60476	5.77949	8.77367	0	0	0.0412684	0	0.156518	0	0.0559896	0.0581074	0	0	0	0.0186801	0	0.157339	0.0370984	0.225852	0.211578	0	0.037569	0	0	0	1
GSM1672547	1	58	0	0	36	0	11.6744	0.624382	9.23439	6.3667	6.78258	6.39993	5.0852	6.10527	7.75155	5.32902	5.84497	5.76418	8.97635	0	0	0.0720981	0.181944	0.0107134	0	0.0216596	0.126081	0	0	0	0.0428052	0	0.164444	0.173983	0.206271	0	0	0	0	0	0	1
GSM1672548	1	65	0	0	7	1	10.4775	0.783124	8.65483	6.64522	6.73483	6.54328	5.79599	7.87473	6.97311	6.16647	6.12366	7.0699	10.2791	0	0	0.213513	0.168867	0.163544	0	0	0.0136111	0	0	0	0	0	0.101639	0.118076	0.202758	0.0179921	0	0	0	0	0	0
GSM1672549	0	66	0	0	85	0	11.2502	0.445363	9.20142	6.33308	6.21182	5.99339	5.13664	5.51915	7.16787	5.81976	5.69985	6.01721	9.92954	0	0	0.0816295	0.00611718	0.128017	0	0.0656909	0.0322244	0	0	0	0.0994298	0	0.273067	0.141046	0.168833	0.00394449	0	0	0	0	0	1
GSM1672550	1	66	0	1	6	1	11.4786	0.482231	8.84397	6.10195	7.92879	5.89436	5.61587	6.10034	6.30922	5.71927	5.73002	6.00601	8.40362	0	0	0.164781	0.0504086	0.259319	0	0	0.0458723	0	0	0	0.0150258	0	0.125327	0.0597997	0.199392	0.0695855	0	0.010489	0	0	0	1
GSM1672551	1	76	0	1	4	1	11.282	0.72213	8.85505	6.90603	9.05168	6.50839	5.2172	5.73192	7.81412	5.52302	5.90932	5.75126	8.75393	0	0	0	0.281022	0	0	0.115213	0.048433	0	0.0128337	0	0.0260822	0	0.169252	0.206364	0.140801	0	0	0	0	0	0	1
GSM1672552	1	53	0	0	13	1	10.7625	0.768703	8.997	6.6347	6.39326	5.95312	4.94887	6.59049	7.92659	6.56123	6.30777	7.59301	9.63494	0	0	0.00724381	0.0402628	0.0835679	0	0	0.08801	0	0.0346269	0	0.0514498	0.0686835	0.223383	0.101705	0.187696	0.0382274	0	0.0751442	0	0	0	1
GSM1672553	1	60	0	0	105	0	11.334	0.473785	9.05733	6.2122	6.23535	5.51614	4.939	5.37245	6.4828	7.93679	6.3006	6.31007	8.0861	0	0	0.0558765	0.107468	0.182007	0	0.0154662	0.00881119	0	0	0	0	0.0590497	0.0443339	0.0920542	0.206631	0.210465	0.0178368	0	0	0	0	1
GSM1672554	0	40	0	0	97	0	10.7644	0.518793	8.82812	6.22438	7.16203	5.79105	5.16212	6.13111	7.5289	5.47436	6.87128	6.51277	10.1844	0	0	0.0560639	0.0531091	0.0780348	0	0	0.0758935	0.0257123	0	0	0	0.0435384	0.222445	0.169669	0.140555	0	0	0	0.0133697	0	0.121609	1
GSM1672555	1	67	0	1	4	1	10.7075	0.454616	8.84303	5.91682	6.76359	5.09476	5.14427	6.0755	6.32991	5.25463	5.91476	6.11239	10.5543	0	0	0.210507	0.0204707	0.137635	0	0	0.0595532	0	0	0	0	0	0.281979	0.0844575	0.178474	0	0	0	0.0269247	0	0	1
GSM1672556	1	62	0	0	16	1	11.3966	0.437767	8.96829	5.98244	6.36234	4.95186	5.20028	6.00348	6.28827	4.82935	5.99365	6.09668	10.0778	0	0	0.237312	0.0159472	0.146394	0	0.0323542	0.108224	0	0	0	0	0	0.168086	0.0052829	0.286399	0	0	0	0	0	0	1
GSM1672557	1	61	0	1	25	1	11.3109	0.398836	9.09571	5.65246	6.60456	4.75521	5.06029	5.71955	5.91921	5.35624	5.88265	5.98469	8.40205	0	0	0.182133	0.00131779	0.129716	0	0	0.153548	0	0	0	0	0	0.240787	0.0248745	0.24583	0.0217936	0	0	0	0	0	1
GSM1672558	1	63	0	1	63	0	10.5848	0.582273	8.76835	6.39718	6.8414	6.03573	5.582	6.90717	6.43561	6.07102	5.82484	5.96598	8.58172	0	0	0.151366	0.102031	0.171995	0	0	0.0940766	0	0	0	0	0	0.133639	0.135325	0.178964	0.0326035	0	0	0	0	0	0
GSM1672559	1	62	0	1	4	1	10.9375	0.561067	8.83773	6.42676	6.9659	5.62262	5.44724	6.38684	6.82406	6.374	6.00922	6.21164	9.70975	0	0	0.149922	0.0766271	0.143402	0	0	0.0787846	0	0	0	0	0.0179165	0.111289	0.156405	0.112169	0.153487	0	0	0	0	0	1
GSM1672560	0	51	0	0	90	0	10.8647	0.468242	9.13378	6.33897	6.4655	5.21261	5.0323	6.8351	6.75941	5.1613	6.21429	6.14985	10.1344	0	0	0.228756	0.0742849	0.100024	0	0.0157453	0.0477416	0	0	0	0.00499325	0	0.238901	0.0720414	0.217513	0	0	0	0	0	0	1
GSM1672561	0	53	0	0	85	0	9.73972	0.455927	9.03071	6.06637	6.52688	5.24233	4.94128	6.17094	7.06845	5.60656	5.96559	6.01013	8.41625	0	0	0.179623	0.0780846	0.106578	0	0	0.0963815	0	0	0	0	0	0.221898	0.12687	0.190565	0	0	0	0	0	0	0
GSM1672562	0	56	0	1	69	1	10.7994	0.481839	9.22521	6.26525	6.29518	5.31918	4.85978	5.74314	6.54537	5.42636	5.73178	6.15902	8.76968	0	0	0.0998949	0.06417	0.137675	0	0.00884318	0.130268	0	0	0	0.0581715	0	0.200545	0.108246	0.189868	0.002319	0	0	0	0	0	1
GSM1672563	1	61	0	1	29	1	11.1731	0.490363	9.00652	5.74787	6.72243	5.25888	4.99333	5.96474	6.97696	5.72545	6.23015	6.49052	10.1414	0	0	0.0941416	0.0429778	0.147625	0	0	0.0901216	0	0	0	0	0	0.244612	0.0771913	0.183904	0.119427	0	0	0	0	0	1
GSM1672564	0	52	0	0	60	0	11.32	0.564051	9.00877	6.26479	6.58296	5.21398	4.99048	7.52968	6.85789	5.35266	5.93114	6.51301	10.1895	0	0	0.177428	0.0704705	0.115586	0	0	0.216077	0	0	0	0	0.0212824	0.132251	0.112204	0.154702	0	0	0	0	0	0	1
GSM1672565	1	60	0	0	68	0	11.1593	0.425827	8.95237	6.02193	6.27845	4.90628	5.00831	5.55362	6.58084	5.20448	6.09852	6.4623	10.4561	0	0	0	0	0.194587	0	0	0.126931	0	0	0	0.0308736	0	0.380261	0.108655	0.137418	0.0212743	0	0	0	0	0	1
GSM1672566	1	57	0	1	64	0	11.1233	0.50273	8.92703	5.96537	6.40091	5.47979	5.3391	6.28119	6.02229	5.81482	6.12259	6.35185	8.20008	0	0	0.235802	0.00464123	0.119556	0	0	0.17865	0	0	0	0	0	0.0719102	0.076961	0.21307	0.0994092	0	0	0	0	0	1
GSM1672567	0	46	0	0	63	0	12.105	0.367125	9.2112	5.45198	5.41523	4.57486	4.7585	5.68221	6.58094	4.94073	6.12934	6.73907	8.17614	0	0	0.280413	0	0.14181	0	0	0.140464	0	0	0	0	0	0.0992531	0.0453909	0.251995	0.0406742	0	0	0	0	0	1
GSM1672568	1	71	0	1	11	1	11.0892	0.509411	8.53894	6.48069	6.96862	5.55486	5.56998	6.25603	6.16772	5.96526	6.09785	6.22707	8.22814	0	0	0.167132	0.0488723	0.213594	0	0	0.113476	0	0	0	0	0.00200075	0.159923	0.0133569	0.281645	0	0	0	0	0	0	1
GSM1672569	1	53	0	1	95	0	10.2301	0.383816	9.10357	5.95392	6.72091	5.50799	4.95845	5.46007	7.06953	5.46772	5.62061	5.58399	8.96648	0	0	0.0884114	0	0.116837	0	0.0492323	0.0595588	0	0	0	0.0314491	0.0666597	0.313663	0.188881	0.0508435	0.0344643	0	0	0	0	0	0
GSM1672570	1	68	0	1	74	0	10.9555	0.662677	8.78017	6.49324	6.80636	5.86322	5.07103	6.02801	7.056	5.62831	5.79837	6.18629	10.6592	0	0	0.0693272	0.106281	0.0956339	0	0.00751688	0.131946	0	0	0	0.043995	0	0.219721	0.148998	0.176581	0	0	0	0	0	0	1
GSM1672571	0	72	0	1	56	1	10.9178	0.533904	8.72137	5.95115	5.88054	4.80832	5.0629	6.58704	6.54502	5.83339	5.80659	6.32484	9.53804	0	0	0.0809421	0.00486908	0.168458	0	0	0.187914	0	0	0	0	0	0.226194	0.0746191	0.242171	0.0148326	0	0	0	0	0	1
GSM1672572	0	68	0	0	17	1	10.8755	0.443265	8.94032	5.92433	6.51002	5.26707	4.92584	6.46439	6.86717	7.83512	6.41976	6.10329	7.69285	0	0	0.219777	0	0.187856	0	0	0.0461726	0	0	0	0.0158023	0.0455591	0	0.186485	0.043496	0.254852	0	0	0	0	0	1
GSM1672573	1	65	0	1	48	0	10.896	0.39874	9.1263	6.01637	5.98309	5.2406	4.92852	6.30394	6.49966	5.2044	5.92626	6.26406	10.1164	0	0	0.0642249	0.026506	0.107773	0	0.0213123	0.156001	0	0	0	0.0443418	0	0.325606	0.103058	0.151177	0	0	0	0	0	0	1
GSM1672574	0	68	0	0	44	1	10.844	0.511928	9.02108	6.03597	5.79911	4.83335	4.95064	6.28947	6.74021	6.97322	6.3366	6.35919	10.4066	0	0	0.0542671	0.0238365	0.216904	0	0	0.0619235	0	0	0	0	0	0.211084	0.04357	0.217352	0.141567	0	0.0294959	0	0	0	1
GSM1672577	0	56	0	0	12	1	11.4071	0.365846	9.04158	5.40957	5.47257	4.68445	4.73901	5.40154	6.78997	5.68584	5.75178	6.00931	10.9742	0	0	0.070078	0	0.177779	0	0	0.0589492	0	0	0	0	0	0.319262	0.0412785	0.26159	0.0710629	0	0	0	0	0	1
GSM1672582	0	62	0	0	28	1	11.3683	0.544044	8.82481	6.28996	6.30056	5.36254	5.53531	6.17297	7.33549	6.3358	5.88055	6.58318	10.3349	0	0	0.0700695	0.0161368	0.123255	0	0	0.0883299	0	0	0	0	0	0.301927	0.00633181	0.278414	0.108283	0	0.00725311	0	0	0	1
GSM1672584	0	63	0	1	17	1	10.7266	0.471634	8.97051	6.06024	5.72176	5.07551	5.24203	6.24384	6.03301	5.21242	6.03606	6.10598	8.64751	0	0	0.214788	0	0.165854	0	0	0.124392	0	0	0	0.0086379	0	0.116607	0.0588295	0.310892	0	0	0	0	0	0	1
GSM1672585	1	72	0	0	5	1	11.8887	0.422969	9.2734	6.02258	5.73793	5.46736	5.06099	6.45063	5.96584	5.04211	5.45893	5.53868	8.3935	0	0	0.25466	0.0780027	0.049503	0	0.0872605	0.104178	0	0	0	0	0	0.158334	0.0398528	0.220951	0.00725864	0	0	0	0	0	1
GSM1672590	0	75	0	1	5	1	11.1375	0.628673	8.81514	6.64496	7.19591	6.0644	5.67444	6.7228	7.77115	6.86311	6.19773	6.13241	8.90788	0	0	0.0483526	0.114103	0.0905385	0	0.0729852	0.0136482	0	0	0	0.0509253	0	0.246154	0.0622987	0.162852	0.138143	0	0	0	0	0	1
GSM1672593	1	64	0	0	10	1	11.9707	0.523129	8.95752	6.64418	7.53395	5.93813	5.33849	6.56358	7.06628	5.61351	5.70746	6.18163	9.49506	0	0	0.0926891	0.129266	0.0719166	0	0	0.111531	0	0	0	0.0212739	0	0.22941	0.0854008	0.246202	0.0123097	0	0	0	0	0	1
GSM1672595	1	75	0	0	75	1	10.6234	0.571665	8.80019	6.31372	5.83027	4.99641	5.17068	6.27647	7.21663	6.48139	5.90688	6.36984	9.37692	0	0	0.0808699	0	0.156518	0	0	0.125561	0	0	0	0	0	0.19799	0.0827747	0.220434	0.106611	0	0.0292412	0	0	0	0
GSM1672597	0	59	0	1	12	1	10.6	0.53298	8.81072	6.11564	5.51254	5.37117	5.09542	7.10535	6.45274	6.13691	6.14632	6.76598	10.0777	0	0	0.19206	0.0281587	0.119697	0	0	0.138341	0	0	0	0	0	0.128156	0.155367	0.0774929	0.0925318	0	0.016454	0.0517413	0	0	0
GSM1672599	1	74	0	1	7	1	10.2115	0.555047	8.98448	6.32888	6.69839	5.79539	5.34763	5.86376	6.58774	5.63655	6.1559	6.19849	9.39531	0	0	0.0955256	0.163311	0.0270695	0	0.00761661	0.175845	0	0	0	0.0147438	0	0.252485	0.201488	0.0619154	0	0	0	0	0	0	0
GSM1672601	0	68	0	0	84	1	10.5304	0.640233	8.71515	6.73795	6.82592	5.80547	5.44397	6.55659	7.27304	6.75491	6.07672	6.68625	8.94861	0	0	0.119314	0.104673	0.0974972	0	0	0.136082	0	0	0	0	0	0.150475	0.0832561	0.208479	0.0680516	0	0.0321722	0	0	0	0
GSM1672605	1	79	0	1	17	1	11.2201	0.495018	9.00124	6.15563	6.43414	5.35823	5.19699	6.29679	6.40393	6.43016	5.93475	6.28885	8.93297	0	0	0.141859	0.0613377	0.0775358	0	0.00139343	0.137629	0	0	0	0.00287846	0	0.246259	0.133532	0.111054	0.0865214	0	0	0	0	0	1
GSM1672606	1	69	0	0	12	1	10.6901	0.544238	8.88177	6.28811	6.91649	5.78608	5.56069	6.38792	6.37771	6.44117	6.17345	6.59315	8.77643	0	0	0.197763	0.062396	0.150565	0	0	0.0996179	0	0	0	0	0	0.146895	0.132992	0.111987	0.0977832	0	0	0	0	0	1
GSM1672607	1	77	0	1	5	1	11.6184	0.66458	8.91957	7.10132	9.1116	7.13832	5.57961	6.19566	7.5184	6.09575	5.93969	6.18247	8.71903	0	0	0.059599	0.0866859	0.0944932	0	0.0694319	0.0973803	0.0328418	0.044391	0	0.0384043	0	0.176151	0.119399	0.181222	0	0	0	0	0	0	1
GSM1672608	0	66	0	0	2.79	1	10.8527	0.432803	9.2337	5.69031	5.64812	5.02444	4.74346	6.2586	6.97353	5.537	6.07643	6.30151	9.06208	0	0	0.1722	0.000658492	0.0448414	0	0.0111668	0.108932	0	0	0	0.0106554	0.03606	0.235989	0.10839	0.16537	0.0687217	0	0.0370159	0	0	0	1
GSM1672609	1	79	0	0	13.54	1	10.9091	0.484446	8.95663	5.78766	5.86065	4.9515	4.89457	6.31867	7.07766	5.85805	5.90679	6.47772	9.03656	0	0	0.150254	0	0.0822666	0	0	0.127692	0	0	0	0	0	0.229691	0.127502	0.138518	0.0884152	0	0.0508108	0.00484991	0	0	1
GSM1672610	0	72	0	0	17.35	1	11.2858	0.367057	9.42303	5.58335	5.59873	4.56719	4.71547	5.22072	7.24051	4.84854	6.23842	5.83719	8.28939	0	0	0.137616	0	0.0564811	0	0	0.0701992	0	0	0	0	0	0.269936	0.195138	0.204489	0	0	0.0550097	0.01113	0	0	1
GSM1672611	1	67	0	2	0.46	1	10.7503	0.575051	9.16542	5.79966	5.6964	5.46415	4.79177	5.9368	7.0097	5.53877	5.78755	6.93375	10.7786	0	0	0.100835	0.0248321	0.06801	0	0	0.125708	0	0	0	0.0410619	0	0.231993	0.135889	0.197229	0.0318652	0.00859271	0.0280326	0.00595151	0	0	1
GSM1672613	0	74	0	2	27.14	1	11.0279	0.468568	9.19094	5.68609	5.48263	4.72276	4.62921	6.16376	6.61801	5.21049	5.51835	5.89107	9.59527	0	0	0.253845	0	0.164444	0	0	0.062021	0	0	0	0	0	0.150181	0.149051	0.114139	0	0.0939123	0.012407	0	0	0	1
GSM1672615	1	40	0	0	123.3	0	10.8508	0.521144	9.0725	5.96397	7.21891	4.90316	4.95453	7.13259	6.67228	5.60949	6.81147	6.48773	9.90927	0	0	0.252735	0	0.0492951	0	0	0.109791	0	0	0	0	0	0.207055	0.0977736	0.140242	0	0	0.00425054	0.0223779	0.00438695	0.112094	1
GSM1672617	0	75	0	1	30.12	0	10.6878	0.667939	9.09711	6.26177	6.95529	6.74162	5.00906	6.28869	8.33971	6.0303	5.95895	5.77506	8.95868	0	0	0.041937	0.084453	0.0299927	0	0	0.0387443	0	0.0498597	0	0.174314	0	0.197277	0.239387	0.121906	0	0.0221293	0	0	0	0	1
GSM1672619	0	77	0	0	91.01	0	10.4174	0.433983	8.9871	5.64488	5.05167	4.66992	4.75166	5.04399	6.28211	6.32032	5.84196	5.9991	8.19526	0	0	0.0642095	0	0.134108	0	0	0.113881	0	0	0	0	0	0.153841	0.111908	0.281551	0.0771543	0.00334366	0.060003	0	0	0	0
GSM1672620	0	66	0	2	35.19	1	10.8688	0.543845	9.04849	6.08989	6.80812	5.47348	5.43726	6.42347	6.64563	5.71874	6.33068	5.89392	8.28271	0	0	0.152713	0.0158466	0.0151856	0	0	0.154332	0	0	0	0.0809822	0	0.317997	0.105632	0.157312	0	0	0	0	0	0	1
GSM1672621	1	49	0	0	19.06	1	10.2043	0.490501	8.98249	5.82362	6.99	5.53423	5.11337	7.30243	7.05143	5.47325	6.22456	6.04426	10.3741	0	0	0.348065	0.065703	0.0419286	0	0	0.0432228	0	0	0	0.0352795	0	0.228513	0.11285	0.124438	0	0	0	0	0	0	0
GSM1672622	1	62	0	1	26.71	1	11.6258	0.357542	9.13535	5.51	5.73661	4.5871	4.78875	5.39903	6.30716	5.51373	5.96795	5.82832	7.64943	0	0	0.114087	0	0.128445	0	0	0.161732	0	0	0	0	0	0.178031	0.0795109	0.338194	0	0	0	0	0	0	1
GSM1672623	1	66	0	0	69.65	0	9.85722	0.382495	9.10499	5.40021	5.50328	5.06049	4.67873	5.6573	6.4125	5.59051	6.01341	5.84559	9.11721	0	0	0.11773	0.00505327	0.0842163	0	0.00272015	0.0805743	0	0	0	0.0598911	0	0.211323	0.107341	0.277865	0.00983513	0.04345	0	0	0	0	0
GSM1672625	0	62	0	1	9.72	1	10.9328	0.546663	9.19745	6.26869	6.3795	6.20789	4.86808	6.09965	7.95989	6.02478	5.75454	5.98037	10.0532	0	0	0.0818224	0.0382981	0.0838141	0	0.00363776	0.0878457	0	0	0	0.114884	0	0.185433	0.202223	0.153491	0	0.0485521	0	0	0	0	1
GSM1672627	1	77	0	0	0.2	0	10.5418	0.375046	9.15664	5.59921	5.76328	4.74422	4.74504	5.65633	5.93999	5.42448	6.23905	5.83855	8.87059	0	0	0.242772	0	0.106008	0	0	0.100046	0	0	0	0	0	0.271689	0	0.279486	0	0	0	0	0	0	0
GSM1672628	0	61	0	0	14	0	10.4944	0.7127	9.22549	6.16571	5.71768	5.49032	4.79252	7.9215	7.45705	5.9137	6.15727	6.71472	9.56645	0	0.0836673	0.107048	0.0412876	0.0710382	0	0	0.104715	0	0	0	0.00951884	0	0.144975	0.186677	0.0906376	0.0514367	0.014364	0.0127363	0.0818997	0	0	0
GSM1672629	1	81	0	0	61.2	0	10.6444	0.515932	9.1577	5.89754	5.54062	4.64803	4.76572	6.66396	6.83465	5.80523	6.34908	6.13857	8.21704	0	0	0.255951	0	0.0994974	0	0	0.128972	0	0	0	0	0	0.238805	0.0556695	0.221105	0	0	0	0	0	0	1
GSM1672630	0	72	0	1	104.47	0	10.4902	0.556353	9.17452	6.05149	6.58071	5.52228	5.02048	6.28656	6.8663	5.46842	5.68986	6.15197	10.5009	0	0	0.104541	0.0275339	0.0822928	0	0.0295376	0.109547	0	0	0	0.0750102	0	0.154178	0.187871	0.146664	0.0472358	0.0355886	0	0	0	0	0
GSM1672631	0	67	0	0	70.27	1	11.1132	0.466558	9.0217	6.12928	6.38179	5.03458	4.94195	5.7201	6.80336	5.63016	6.10563	5.99491	8.80212	0	0	0.125755	0	0.0985766	0	0	0.191727	0	0	0	0.0574054	0	0.136569	0.167825	0.192296	0.0298455	0	0	0	0	0	1
GSM1672632	0	74	0	2	3.52	0	11.4118	0.31067	9.31121	5.51732	5.34485	4.71112	4.72264	4.87331	6.22421	5.44778	5.7812	5.83071	8.79887	0	0	0.073533	0	0.0897023	0	0	0.119004	0	0	0	0.0202599	0	0.37407	0.111608	0.19325	0.00544694	0.0131254	0	0	0	0	1
GSM1672633	0	64	0	0	2.53	1	10.5136	0.470286	9.20812	5.8766	6.18626	5.27074	5.11845	6.65961	7.41578	5.76033	6.05872	6.06952	9.27149	0	0	0.306881	0	0.0398293	0	0	0.0917752	0	0	0	0.04859	0	0.140997	0.213461	0.158466	0	0	0	0	0	0	0
GSM1672634	0	65	0	0	25.43	1	11.163	0.316657	9.23045	5.2834	5.43959	4.70404	4.71141	5.81492	6.15017	4.79482	5.96574	5.4617	8.69654	0	0	0.221523	0	0.036063	0	0	0.209595	0	0	0	0	0	0.192772	0.0909019	0.249146	0	0	0	0	0	0	1
GSM1672635	1	76	0	1	8.44	1	11.5907	0.460159	9.33075	5.97201	6.458	5.88372	4.83198	6.51475	7.08396	4.83679	6.395	6.03466	8.94854	0	0	0.179659	0.0356578	0	0	0.060083	0.116257	0	0	0	0.0707102	0	0.242991	0.169006	0.125637	0	0	0	0	0	0	1
GSM1672636	0	66	0	0	77.7	0	10.6228	0.453526	9.14398	5.5589	5.23753	4.83833	4.7473	5.63673	6.86401	5.42333	6.34247	6.14436	8.14531	0	0	0.167046	0	0.157804	0	0	0.052803	0	0	0	0.0183625	0	0.18678	0.116431	0.223156	0	0.0215039	0.0561128	0	0	0	0
GSM1672637	1	70	0	0	25.17	1	10.7993	0.442874	8.9632	5.95318	5.89984	4.75608	4.80419	5.36726	6.50131	5.79776	6.45208	5.72631	8.69772	0	0	0.0962227	0	0.182205	0	0	0.0396158	0	0	0	0.0104946	0	0.191705	0.0973845	0.270943	0.11143	0	0	0	0	0	1
GSM1672638	0	66	0	0	56.15	0	10.6947	0.472403	9.02064	5.74928	5.6765	4.95041	4.85416	6.03452	6.82506	5.34345	6.09864	6.12398	10.5695	0	0	0.146129	0.00376651	0	0	0	0.191684	0	0	0	0.0245257	0	0.289775	0.116689	0.213922	0.0119812	0.0015275	0	0	0	0	1
GSM1672639	1	70	0	0	17.77	1	10.2397	0.432653	9.0656	5.7926	5.42391	5.89669	4.77613	5.83691	6.63563	6.08694	5.75167	6.02811	9.59736	0	0	0.10415	0	0.126198	0	0	0.0975682	0	0	0	0.0322975	0	0.303149	0.123343	0.176892	0.0364015	0	0	0	0	0	0
GSM1672640	1	63	0	0	0.03	0	11.1254	0.605561	9.10211	6.28229	5.26342	6.20923	4.93336	5.93498	7.81301	5.9293	6.37523	6.01904	9.50358	0	0	0.0711348	0.00303695	0.025576	0	0	0.13149	0	0.0427843	0	0.139459	0	0.179987	0.197792	0.161474	0	0.0472659	0	0	0	0	1
GSM1672641	0	68	0	0	55.62	1	10.4052	0.586596	8.76361	5.94796	6.0866	4.78908	4.99758	6.96275	6.7448	6.34647	6.19882	6.31753	8.37743	0	0	0.079838	0	0.164002	0	0	0.0747435	0	0	0	0	0.0706834	0.102124	0.00493757	0.273031	0.116758	0	0.113883	0	0	0	0
GSM1672642	1	76	0	0	21.39	1	10.5684	0.41291	9.11322	5.70774	5.25632	4.99902	4.72473	5.55432	6.92539	5.52248	6.00484	6.40123	8.62805	0	0	0.0761439	0	0.101742	0	0	0.123422	0	0	0	0	0	0.2692	0.122836	0.236225	0.0704306	0	0	0	0	0	0
GSM1672643	1	49	0	2	39.69	1	10.5708	0.398728	8.95875	5.83813	5.34042	4.73768	4.73461	5.80644	6.83266	6.90069	6.3017	6.05401	10.3354	0	0	0.193753	0	0.0966204	0	0	0.0410363	0	0	0	0	0	0.229425	0.0932264	0.222551	0.0915311	0.0297473	0	0.00210932	0	0	0
GSM1672646	1	60	0	1	11.04	1	11.4934	0.714019	9.13956	6.62338	6.95404	5.81703	4.9011	6.11512	7.6057	5.56197	5.66369	5.68524	9.15045	0	0	0.0776323	0.12861	0.0202069	0	0.0399018	0.131871	0	0	0	0.0869575	0	0.19906	0.14992	0.165841	0	0	0	0	0	0	1
GSM1672647	0	73	0	0	83.87	0	10.2305	0.676742	9.12002	6.09099	6.22512	5.37349	4.61807	7.20917	7.60982	6.1792	6.46268	6.0521	9.42683	0	0	0.184923	0.044379	0.160067	0	0	0.0185414	0	0	0	0.0292965	0.0144621	0.0539512	0.17146	0.1395	0.0826896	0.0618878	0.0375427	0	0.00129814	0	0
GSM1672648	1	47	0	1	88.77	1	10.7923	0.345486	9.32937	5.61386	5.61328	4.87337	4.77811	5.01545	7.26409	4.8354	6.72363	5.75139	8.30367	0	0	0.107449	0	0.0716158	0	0	0.111579	0	0	0	0.0793382	0	0.256255	0.0366684	0.306072	0	0	0.0310215	0	0	0	1
GSM1672649	1	64	0	0	13.63	1	11.2855	0.332939	9.29917	5.61046	5.73027	4.34047	4.58661	6.29084	6.10969	4.43358	5.55321	5.88193	7.45861	0	0	0.336209	0	0.075503	0	0	0.182654	0	0	0	0	0	0.0534517	0.0719141	0.280268	0	0	0	0	0	0	1
GSM1672650	0	66	0	0	82.5	0	10.8332	0.442956	9.16753	5.79017	5.68621	4.85889	4.5752	5.79532	6.818	5.4153	5.97343	6.11646	9.5611	0	0	0.100977	0	0.105788	0	0	0.165152	0	0	0	0	0	0.132561	0.170725	0.195329	0.109691	0.0153459	0	0.00443265	0	0	1
GSM1672651	1	48	0	1	22.21	1	11.5301	0.403138	9.13944	6.07498	6.92011	5.42388	4.90521	6.32208	7.0706	5.08988	6.18756	5.9097	8.95837	0	0	0.0901589	0	0.0626208	0	0.019831	0.157891	0	0	0	0.0964401	0	0.201733	0.140176	0.231149	0	0	0	0	0	0	1
GSM1672652	1	79	0	2	42.02	0	10.6349	0.41786	9.09364	5.63374	5.54399	4.75269	4.70293	5.38946	6.87113	5.44205	6.04884	6.50665	8.38917	0	0	0.0415403	0	0.0992021	0	0	0.134955	0	0	0	0.0201863	0	0.213297	0.130967	0.249482	0.0732596	0.0190991	0.018011	0	0	0	0
GSM1672653	0	68	0	2	4.17	1	10.1982	0.421604	9.07985	5.69683	5.68343	4.85535	4.83394	5.93662	5.88961	6.13954	6.13457	5.74969	7.29449	0	0	0.173066	0.0129977	0.210119	0	0	0.0560638	0	0	0	0.00572571	0	0.0675901	0.150017	0.217657	0.106764	0	0	0	0	0	0
GSM1672654	0	68	0	2	3.22	1	10.7903	0.46037	9.29426	5.58464	5.89603	5.30506	4.59813	6.0293	6.32867	4.82508	5.94281	6.22013	8.26193	0	0	0.229328	0.00540421	0.080423	0	0	0.111265	0	0	0	0.0823773	0	0.108813	0.123401	0.255596	0	0	0.0033923	0	0	0	1
GSM1672656	1	70	0	0	6.9	0	10.7222	0.79867	9.0085	6.38119	6.41882	5.3689	4.91361	8.1895	7.59051	5.86481	6.06465	6.28048	8.21719	0	0.114679	0.099738	0.00377225	0.191804	0	0	0.0156181	0	0	0	0.0433703	0	0.134384	0.128109	0.240196	0	0.00446771	0.0238627	0	0	0	1
GSM1672657	1	75	0	0	81.54	0	10.3044	0.381434	9.25832	5.27651	5.26477	4.61578	4.5525	5.14974	6.53601	5.52555	5.877	5.82997	9.69391	0	0	0.0648134	0	0.140193	0	0	0.0834595	0	0	0	0	0	0.221607	0.0746217	0.315565	0.0987333	0	0.00100728	0	0	0	0
GSM1672658	0	63	0	0	22.18	1	11.1313	0.375919	9.21936	5.87514	6.03083	5.51458	4.71618	5.75482	6.91198	6.25918	5.94068	5.78111	9.59051	0	0	0	0	0.21723	0	0.0468517	0.0574534	0	0	0	0.0293106	0	0.106738	0.111458	0.251784	0.128785	0.0503895	0	0	0	0	1
GSM1672659	0	81	0	0	0.72	0	10.5919	0.810218	9.13555	6.51092	7.20675	6.03698	4.92287	7.40737	7.89368	5.52477	6.36032	6.18453	10.1022	0	0	0.277891	0.131713	0	0	0	0.0707276	0	0	0	0.0352728	0	0.18439	0.189517	0.110488	0	0	0	0	0	0	0
GSM1672660	0	75	0	1	7.92	1	11.3236	0.472096	9.34101	5.93284	5.88724	5.97811	4.97118	6.02947	7.50079	5.73157	6.49879	5.83992	8.80514	0	0	0.0892237	0.0443599	0	0	0	0.153701	0	0	0	0.110432	0	0.230166	0.170841	0.185766	0.0155106	0	0	0	0	0	1
GSM1672661	0	60	0	0	36.14	0	10.4548	0.541161	9.09834	5.81113	5.82185	4.94825	5.03445	5.50525	6.47109	6.11532	6.50164	6.36961	8.18015	0	0	0.103705	0	0.24008	0	0	0.0277645	0	0	0	0.00681554	0	0.0912884	0.095666	0.19233	0.148148	0	0.0942026	0	0	0	0
GSM1672662	0	60	0	0	66.69	0	11.4209	0.413673	9.31369	5.70565	7.41811	4.68256	4.61215	6.39106	6.24939	6.24161	6.0053	5.8832	7.82829	0	0	0.196195	0.0221793	0.0955205	0	0	0.119417	0	0	0	0	0	0.167582	0.101604	0.254602	0.0429	0	0	0	0	0	1
GSM1672665	1	77	0	0	37.16	1	10.4725	0.669345	9.163	6.21251	6.62328	5.43023	4.69215	6.54675	7.72006	5.73399	5.71444	6.05987	10.3243	0	0	0.114463	0.0823565	0.0994902	0	0	0.0747598	0	0	0	0	0	0.287879	0.141947	0.199104	0	0	0	0	0	0	0
GSM1672666	1	50	0	1	9.26	1	10.9467	0.444576	9.18415	6.20301	5.72802	5.22989	5.63054	5.21471	6.71037	4.88021	6.17844	6.26989	10.2475	0	0	0.0592049	0	0.0853042	0	0	0.0997458	0	0	0	0.0948933	0	0.284891	0.148092	0.191335	0	0	0	0	0	0.0365341	1
GSM1672667	0	59	0	1	4.24	1	11.2422	0.382162	9.12451	5.90127	6.00212	4.78272	6.43829	6.12461	6.39151	5.07928	6.27535	6.26389	9.37497	0	0	0.170166	0	0.03588	0	0	0.172019	0	0	0	0.0412917	0	0.30887	0.112359	0.158291	0	0	0	0.00112344	0	0	1
GSM1672668	1	70	0	0	6.83	1	10.6805	0.40954	9.14087	5.63004	5.54844	5.12718	4.79946	5.11314	7.47451	5.66007	6.79453	6.53681	8.23653	0	0	0	0	0.152373	0	0	0.0735668	0	0	0	0	0	0.300529	0.0566898	0.328327	0.0411488	0	0.0473663	0	0	0	1
GSM1672669	1	58	0	1	4.67	1	10.5814	1.21506	9.00167	6.87459	7.17495	6.56519	5.13226	7.83202	8.44838	6.58635	5.5982	6.02666	9.36405	0	0	0.0752727	0.0945729	0.0881129	0	0.0557658	0.0226451	0	0.0991259	0	0.0230418	0	0.172204	0.148616	0.0891588	0.0135423	0.117941	0	0	0	0	0
GSM1672670	1	60	0	0	72.05	0	11.0482	0.343972	9.24459	5.50329	5.16343	4.99153	4.85657	5.48229	6.85771	5.39061	6.14999	6.11759	8.70368	0	0	0.234427	0	0.0888246	0	0	0.0873084	0	0	0	0.0379685	0	0.187503	0.0765547	0.287414	0	0	0	0	0	0	1
GSM1672671	1	72	0	1	17.25	1	10.402	0.557586	9.00614	6.23797	6.85417	5.7557	5.14531	6.69985	7.3106	5.54897	6.79831	6.54141	10.3113	0	0	0.179893	0.0719673	0.0217328	0	0	0.132095	0	0	0	0.0554766	0	0.220443	0.16331	0.127052	0	0.00520946	0.022822	0	0	0	0
GSM1672672	0	62	0	0	53.19	1	10.6415	0.311866	9.23362	5.39952	5.78748	4.74375	4.65848	5.04676	6.05967	5.39067	5.8088	5.86636	8.28519	0	0	0.0734363	0	0.174839	0	0	0.115372	0	0	0	0.00809459	0	0.0940839	0.137915	0.218429	0.0450805	0.0735499	0.0591985	0	0	0	1
GSM1672673	0	77	0	0	23.26	0	11.0266	0.387525	9.05013	5.60786	6.55713	4.7472	4.90711	5.31241	6.02752	5.23033	6.02114	5.86829	8.14162	0	0	0.149848	0	0.138874	0	0	0.157741	0	0	0	0.0074707	0	0.167784	0.106321	0.271961	0	0	0	0	0	0	1
GSM1672675	1	73	0	0	13.14	1	11.4154	0.361781	9.18624	5.6926	4.98811	4.33564	4.68372	5.17507	7.01235	4.93201	6.66623	5.83035	8.18437	0	0	0.0939461	0	0.0409914	0	0	0.254181	0	0	0	0	0	0.147841	0.0853315	0.331656	0.0460534	0	0	0	0	0	1
GSM1672676	0	57	0	1	11.3	1	11.046	0.352449	9.21448	5.7057	5.73025	4.8403	4.8079	6.40749	6.31602	5.28766	5.57994	5.71858	8.45024	0	0	0.108013	0	0.0677012	0	0.0453268	0.16093	0	0	0	0.046025	0	0.209644	0.135651	0.190251	0.0361544	0.000303488	0	0	0	0	1
GSM1672677	1	73	0	1	23.13	1	10.6424	0.567191	8.97886	6.02282	6.06077	4.61318	4.71491	6.83405	6.6107	5.19389	6.01077	7.2253	11.1485	0	0	0.312126	0	0.0520684	0	0	0.157466	0	0	0	0	0	0.180676	0.0652722	0.227097	0	0	0.00529425	0	0	0	1
GSM1672679	1	53	0	0	150.18	0	11.7619	0.383283	9.27245	5.63333	5.93282	5.00293	4.67743	6.04644	5.91055	5.06725	6.01408	5.7347	8.53448	0	0	0.166566	0	0.0181964	0	0	0.217053	0	0	0	0.066498	0	0.175519	0.132027	0.214147	0	0	0.00999336	0	0	0	1
GSM1672680	1	75	0	2	11.24	1	10.7119	0.443134	9.09664	6.03273	6.01135	5.42513	4.90241	5.94544	6.55811	5.99619	5.87816	5.96579	9.24712	0	0	0.163807	0.0657797	0.1026	0	0.0099128	0.0757708	0	0	0	0.027928	0	0.1378	0.153482	0.196846	0.0660743	0	0	0	0	0	1
GSM1672681	0	71	0	1	20.57	1	10.7929	0.550794	9.15001	5.97071	5.3309	5.12705	4.76136	6.62897	6.73227	6.0232	6.14639	6.25228	8.9069	0	0	0.0888632	0	0.129858	0	0	0.146729	0	0	0	0.0174015	0	0.1261	0.187966	0.169663	0.0373669	0.0297355	0.0663165	0	0	0	1
GSM1672682	1	36	0	1	5.62	1	11.0353	0.501672	9.30783	6.13453	6.24754	6.15963	4.84437	6.71165	7.33117	5.34999	6.15488	5.99694	9.9796	0	0	0.138055	0.0765988	0.00100196	0	0	0.14918	0	0	0	0.106443	0	0.21152	0.234593	0.0826085	0	0	0	0	0	0	1
GSM1672683	0	68	0	2	2.53	1	11.087	0.335838	9.1351	5.56737	5.97475	4.88088	4.90846	5.36561	6.50941	5.3361	6.1056	5.88597	9.35855	0	0	0.154823	0	0.159882	0	0	0.0434438	0	0	0	0.00604413	0	0.309699	0.129846	0.196261	0	0	0	0	0	0	1
GSM1672684	0	68	0	1	23.49	1	9.80996	0.587182	9.04582	5.83225	5.76339	4.89158	4.71144	6.97603	6.79953	6.13861	6.10051	6.6629	9.75453	0.0451916	0.0323438	0.154925	0	0.142597	0	0	0.00561414	0	0	0	0.0540387	0	0.18437	0.100772	0.109441	0.00217611	0.0948198	0.0737102	0	0	0	0
GSM1672685	1	65	0	2	16.23	1	10.9881	0.338037	9.25485	5.67992	6.45029	5.38706	4.91009	5.27137	6.05782	4.9419	6.1341	5.56463	8.24692	0	0	0.12569	0	0.119566	0	0	0.159877	0	0	0	0.045659	0	0.129504	0.211662	0.159627	0	0	0	0.0484148	0	0	1
GSM1672686	0	51	0	2	69.32	1	10.3063	0.664022	9.04933	6.28431	6.4311	5.30038	4.72328	6.47815	6.50397	6.55819	6.06076	6.46758	8.85305	0	0	0.0147829	0.0960907	0.169608	0	0	0.0873561	0	0	0	0.0133506	0.028399	0.123931	0.0980816	0.176472	0.136854	0	0.0550738	0	0	0	0
GSM748053	0	62	0	0	121	0	10.7921	0.537231	8.8432	6.03445	6.0688	5.11718	4.91304	6.16761	7.41585	7.24748	6.26528	6.5679	9.70818	0	0	0.0715761	0.0396977	0.194831	0	0	0	0	0	0	0.00130197	0	0.144414	0.0904988	0.260453	0.115716	0	0.081511	0	0	0	1
GSM748054	1	50	0	0	21	0	10.8627	0.466657	9.13861	5.88406	5.67876	5.07993	4.73991	6.10502	7.1362	6.14372	6.35167	6.93263	10.2214	0	0	0.130059	0.00833129	0.108521	0	0	0.0767704	0	0	0	0.0150014	0	0.205438	0.0829206	0.243556	0.0239174	0.0228831	0.0826016	0	0	0	1
GSM748055	0	62	0	0	86	0	10.9846	0.482488	9.22098	6.024	5.5501	4.98334	4.93933	5.7624	6.95154	6.61252	5.73155	6.25508	9.05178	0	0	0.0584928	0	0.159208	0	0	0.0850911	0	0	0	0.0257033	0	0.192693	0.091438	0.19332	0.0945094	0.0712071	0.0283378	0	0	0	1
GSM748056	1	71	1	0	10	1	10.6178	0.768376	8.974	6.56134	6.96447	5.61944	5.02748	8.17461	7.43862	6.12575	6.268	6.93876	10.6746	0	0	0.297748	0.136308	0.0578938	0	0	0.083922	0	0	0	0	0	0.133742	0.102101	0.155154	0	0	0.0331319	0	0	0	0
GSM748057	1	62	0	0	81	1	10.5624	0.445281	8.79442	5.7893	6.13181	5.11253	5.24218	6.37705	5.96542	6.24668	6.0388	6.26301	7.29266	0	0	0.312837	0.0708659	0.105126	0	0	0.0979997	0	0	0	0	0	0	0.135732	0.202792	0.074647	0	0	0	0	0	0
GSM748058	0	53	0	0	68	0	10.4595	0.613327	8.83148	6.27642	6.10046	5.26622	4.82437	5.67639	7.45925	7.8581	6.52628	6.6516	9.20908	0	0	0	0.0747327	0.181147	0	0	0.00670664	0	0	0	0.00406001	0.0305511	0.157556	0.0245434	0.220437	0.157834	0.0200861	0.122346	0	0	0	0
GSM748059	1	67	1	0	52	0	11.2826	0.416932	9.2095	5.98261	5.58174	5.41545	4.87752	5.58204	6.73595	6.11455	6.35546	5.88514	8.30208	0	0	0.160776	0	0.04283	0	0	0.154684	0	0	0	0.1011	0	0.210704	0.149393	0.129573	0.0509396	0	0	0	0	0	1
GSM748061	1	63	1	0	70	0	10.7845	0.409103	9.0617	5.69461	5.92249	4.78007	4.97784	5.37126	6.47564	5.06301	6.28537	5.86541	9.51947	0	0	0.0998699	0.000447921	0.114089	0	0.026243	0.113863	0	0	0	0.0109181	0	0.263116	0.129284	0.165093	0.021165	0	0.0363887	0.0195227	0	0	1
GSM748062	1	78	1	0	115	0	10.5837	0.385104	9.05813	5.53427	6.31217	4.79559	4.8711	5.67943	6.31771	4.99644	6.4004	6.147	9.65895	0	0	0.0632739	0	0.0969652	0	0	0.136365	0	0	0	0	0.013422	0.308455	0.228088	0.0706711	0	0	0.0310819	0.0516771	0	0	0
GSM748063	1	71	1	0	13	1	10.9547	0.571749	9.08453	6.37429	6.12113	5.03779	4.86219	5.93655	6.38363	7.04991	6.06485	6.22373	9.89031	0	0	0.13715	0.0666644	0.109037	0	0.0298878	0.103986	0	0	0	0	0	0.0147189	0.0363016	0.194621	0.210792	0.0473502	0	0.0494906	0	0	1
GSM748064	0	44	0	0	118	0	11.1898	0.667941	9.12348	6.43053	6.55191	5.64457	4.83859	7.59188	7.34916	7.26252	6.32447	6.34932	9.01027	0	0.00758868	0.169387	0.0903318	0.132639	0	0	0.0522894	0	0	0	0	0.00787938	0.0964729	0.173867	0.0957025	0.155611	0	0.018231	0	0	0	1
GSM748065	1	51	1	0	104	1	11.1354	0.526963	9.26398	6.52727	6.77914	5.45037	4.81555	7.74094	7.44231	6.14717	6.21411	6.13522	10.0638	0	0	0.228271	0.0793013	0.064108	0	0	0.097946	0	0	0	0	0	0.226453	0.136053	0.160798	0.00706932	0	0	0	0	0	1
GSM748066	1	51	1	0	5	0	10.5848	0.561199	9.16678	6.05409	6.24745	5.54531	5.12624	6.15352	7.36812	5.47451	5.94594	6.14062	10.0142	0	0	0.128951	0.033804	0.0787021	0	0.0141563	0.101951	0	0	0	0.0827461	0	0.210101	0.170157	0.16282	0	0.0166119	0	0	0	0	0
GSM748067	1	58	1	0	218	0	10.7256	0.480371	9.1936	5.99244	5.61917	5.26507	4.88167	6.2343	7.26362	5.28356	6.19333	5.70709	9.54293	0	0	0.150991	0	0.0161568	0	0.0128709	0.199899	0	0	0	0.00895226	0	0.273383	0.128754	0.15716	0.0518342	0	0	0	0	0	1
GSM748068	1	52	0	0	87	0	10.2134	0.593537	9.242	6.68825	6.33803	5.90329	4.89921	7.3293	8.2635	6.23606	6.19338	6.13884	9.69197	0	0.00613662	0.148983	0.082569	0.0150734	0	0	0.14098	0	0	0	0.0459728	0	0.155353	0.157026	0.245927	0.0019796	0	0	0	0	0	0
GSM748069	1	62	2	0	5	1	10.6179	0.749337	9.07295	6.69933	7.73484	6.50215	5.25831	7.45635	7.5288	6.23417	6.2848	6.65762	10.2655	0	0	0.160895	0.141015	0.011713	0	0	0.0601007	0	0.0736971	0	0.040706	0	0.190987	0.172304	0.148583	0	0	0	0	0	0	0
GSM748071	1	60	0	0	51	0	10.671	0.695121	8.92541	6.43606	6.03289	5.63632	4.84684	6.74116	7.5172	6.6881	6.84847	7.27023	10.3274	0	0	0.0445088	0.121239	0.0774539	0	0	0.0847518	0	0	0	0	0	0.202819	0.0884611	0.206505	0.104303	0	0.053084	0.0168738	0	0	1
GSM748072	1	70	1	0	134	0	11.0653	0.606748	9.21122	6.23079	5.62968	5.30072	4.99954	7.03036	7.15461	5.97775	6.07534	6.58802	9.43483	0	0	0.148985	0.0633719	0.106264	0	0	0.132526	0	0	0	0.0187229	0	0.196403	0.129876	0.203853	0	0	0	0	0	0	1
GSM748073	1	72	2	0	36	0	10.7392	0.634114	9.00447	6.33848	6.42348	6.07193	5.10665	6.65821	7.94337	6.76775	5.9219	5.91102	9.53298	0	0	0.149587	0.122508	0.0818861	0	0	0	0	0	0	0.0768206	0	0.155544	0.126631	0.275344	0.0116785	0	0	0	0	0	1
GSM748074	1	65	1	0	54	0	10.7175	0.60447	8.97003	6.53205	5.87956	5.2885	4.93813	7.53456	7.25379	6.848	6.30786	6.24004	9.84368	0	0	0.221698	0.0717076	0.0666893	0	0	0.140686	0	0	0	0	0.043937	0.168952	0.0895483	0.147963	0.0291339	0	0.0126348	0	0.00705044	0	1
GSM748075	1	65	0	0	28	1	10.6876	0.671616	9.08505	6.40925	6.68463	6.01767	4.90577	6.39639	8.40092	6.70009	6.04453	6.40731	10.2852	0	0	0.0875862	0.107818	0.0302324	0	0	0.0345463	0	0	0	0.0254512	0	0.344949	0.108637	0.239026	0.0107297	0.0110244	0	0	0	0	1
GSM748076	1	67	1	0	228	0	11.1748	0.430782	9.11547	5.64848	5.59681	5.05885	4.85037	6.02561	6.76639	6.17405	5.79171	6.32516	10.119	0	0	0.134358	0.0234679	0.132464	0	0	0.115955	0	0	0	0	0	0.172775	0.0571596	0.235229	0.106471	0	0.0221204	0	0	0	1
GSM748077	1	80	0	0	18	1	10.8739	0.579583	9.08076	6.14939	5.80644	5.38128	4.87235	6.90036	8.08654	5.67406	6.52784	6.56778	9.95254	0	0	0.0912744	0.0255163	0.120794	0	0	0.0619916	0	0	0	0	0.0427794	0.311091	0.119027	0.212974	0	0	0.0145522	0	0	0	1
GSM748078	1	77	0	0	58	0	10.5182	0.764761	8.79089	6.97281	6.27223	5.49534	4.78001	7.4755	7.42505	8.33262	6.37043	6.38665	8.63661	0	0.0305309	0.0713335	0.0608188	0.203831	0	0	0.0744341	0	0	0	0.0305599	0	0.0238973	0.121522	0.179217	0.171556	0	0.0322991	0	0	0	0
GSM748079	1	65	0	0	28	1	10.8204	0.900802	9.18313	7.00095	7.07478	6.46371	5.01699	7.80897	8.64545	6.95697	6.13312	6.73713	10.4908	0	0	0.0365136	0.127957	0.0767329	0	0	0.060522	0	0.0742941	0	0.0168572	0.00153572	0.234466	0.167418	0.161865	0.0369071	0.00493145	0	0	0	0	1
GSM748080	1	60	0	0	64	0	10.8087	0.563394	9.14724	6.4271	6.30422	5.66415	4.86719	6.06206	7.84272	6.44137	6.42199	6.57375	10.239	0	0	0.0929957	0.0692323	0.0582846	0	0	0.0803602	0	0	0	0.0431837	0.0326667	0.277059	0.210754	0.13034	0	0.00512415	0	0	0	0	1
GSM748081	1	58	0	0	6	1	10.1351	0.376096	8.86228	6.0688	7.40973	5.05854	5.10962	5.9089	7.19237	5.31743	6.41996	5.82609	8.78974	0	0	0.197797	0	0.0836531	0	0	0.152725	0	0	0	0.00487214	0	0.261815	0.0636733	0.235464	0	0	0	0	0	0	0
GSM748083	1	53	0	0	8	0	10.8605	0.625902	9.01595	6.5912	5.56871	5.32656	4.77779	6.11173	8.14179	6.63203	6.7256	6.97321	10.1928	0	0	0.0190917	0.0545594	0.146746	0	0	0.0877927	0	0	0	0.00551007	0	0.322794	0.0889547	0.210192	0.0643603	0	0	0	0	0	1
GSM748084	1	74	1	0	68	1	10.8968	0.641885	9.1362	6.44817	6.25782	5.88765	4.94473	7.01927	7.75457	6.96766	6.19593	6.67732	11.1424	0	0	0.191458	0.0883371	0.0426803	0	0	0.0674944	0	0	0	0.00879425	0	0.205198	0.151019	0.13805	0.0203156	0	0	0.0866532	0	0	1
GSM748085	1	78	0	0	88	1	11.1387	0.454472	9.00743	5.97928	5.56665	5.03114	4.85152	6.3797	6.97262	6.38442	6.43679	6.82519	9.10988	0	0	0.255502	0.0172749	0.0846014	0	0	0.0843451	0	0	0	0	0	0.202069	0.0596508	0.259312	0.0372449	0	0	0	0	0	1
GSM748086	1	71	0	0	131	0	11.1528	0.553328	8.79928	5.91017	5.8238	5.14276	4.89112	6.21879	6.44246	7.45522	6.36472	6.26941	8.17611	0	0	0.224633	0.0706445	0.169515	0	0	0.00997788	0	0	0	0.0195902	0.0529796	0.0326467	0.0867763	0.190001	0.138623	0.00277748	0.00183499	0	0	0	1
GSM748087	1	60	0	0	101	0	10.6514	0.565893	8.7719	6.3743	5.76443	4.77669	4.81285	5.69308	7.19999	8.29475	6.36938	6.07243	8.75334	0	0	0.0140421	0.0263482	0.230129	0	0	0.0351967	0	0	0	0.000554607	0.0255933	0	0.0655475	0.204524	0.258718	0	0.139347	0	0	0	1
GSM748088	1	52	1	0	170	0	10.6291	0.501056	8.83722	6.03744	5.6692	5.44727	4.88557	5.59326	7.61318	6.18836	6.17308	5.89566	10.1195	0	0	0.0319444	0.0170731	0.0670304	0	0	0.138003	0	0	0	0.0169533	0	0.301321	0.151648	0.162041	0.0577225	0.0083972	0	0.047867	0	0	0
GSM748089	1	48	0	0	3	1	10.7401	0.915969	9.11439	7.50781	7.35164	7.4345	5.35243	8.2866	8.5535	7.0487	6.17046	6.41898	10.1521	0	0	0.110315	0.177	0.065326	0	0	0.0487363	0	0.00515731	0	0.0700475	0	0.204247	0.140696	0.146213	0.000895721	0.0313664	0	0	0	0	1
GSM748090	1	56	0	0	88	0	10.8041	0.593652	8.9636	6.24406	6.16137	5.33902	4.99336	7.65826	7.25295	7.71114	6.94985	6.49334	8.67092	0	0	0.229594	0.107067	0.130825	0	0	0.0226058	0	0	0	0.00376863	0.0067969	0.102381	0.068511	0.194801	0.112739	0	0.0209112	0	0	0	1
GSM748091	1	49	0	0	84	0	10.7046	0.440035	9.1369	5.96495	5.72837	5.27795	4.9287	6.12709	7.98474	6.35719	6.31773	6.2493	8.94574	0	0	0.0762188	0	0.0762779	0	0	0.107117	0	0	0	0.0207615	0	0.296198	0.134528	0.211152	0.0564514	0	0.0212948	0	0	0	1
GSM748092	0	53	0	0	116	0	12.003	0.555457	9.18623	6.43931	6.99807	5.54399	4.93055	7.22107	7.68418	6.14156	6.14791	6.10169	9.17198	0	0	0.144187	0.0772246	0.0451963	0	0.00380308	0.123571	0	0	0	0.0294324	0	0.253195	0.185717	0.137673	0	0	0	0	0	0	1
GSM748093	1	62	1	0	44	0	10.875	0.70966	9.01737	6.16224	6.02105	5.41127	4.81229	6.50081	7.70485	6.0678	5.99955	6.30551	10.4649	0	0	0.10611	0.085945	0.112494	0	0	0.0482526	0	0	0	0.00386987	0	0.286453	0.108287	0.185178	0.0634103	0	0	0	0	0	1
GSM748094	1	59	0	0	108	0	10.7335	0.485201	8.85423	5.89013	5.92827	5.38512	4.77955	5.46215	7.84982	7.7071	6.49118	6.46935	9.02379	0	0	0.00443702	0.0241901	0.145583	0	0	0.00534751	0	0	0	0.0060321	0.11607	0.178113	0.0561466	0.23086	0.173966	0	0.0592539	0	0	0	1
GSM748095	1	56	1	0	55	0	10.2168	0.506265	9.03419	5.9641	6.10331	5.32968	4.78211	6.55163	7.08759	5.72183	5.99821	6.14221	9.55737	0	0	0.105151	0	0.0881023	0	0.00454852	0.123518	0	0	0	0.0448963	0	0.323755	0.0591186	0.249764	0	0	0.00114596	0	0	0	0
GSM748096	1	78	2	0	2	0	11.0082	0.453581	9.07167	6.00795	5.4641	5.13425	4.86585	6.82858	6.81927	5.50666	5.89657	6.40647	10.5863	0	0	0.217642	0	0.0576209	0	0	0.105609	0	0	0	0.0346986	0	0.264111	0.203689	0.109445	0	0.00718574	0	0	0	0	1
GSM748097	0	74	1	0	55	0	10.8569	0.396162	9.06081	5.62894	5.4035	4.5692	4.8053	5.15035	5.63529	5.36861	6.02572	6.1384	8.30066	0	0	0.108198	0	0.143818	0	0	0.12251	0	0	0	0	0	0.148047	0.0330679	0.230161	0.139954	0	0.0742432	0	0	0	1
GSM748098	1	60	1	0	111	0	11.0873	0.334968	9.13088	5.60814	5.34945	4.84	4.88114	5.55596	6.41504	5.28182	6.11359	6.11408	8.86919	0	0	0.16905	0	0.0974776	0	0	0.120733	0	0	0	0	0	0.19731	0.0908606	0.252512	0.0365017	0	0.0165477	0.0190071	0	0	1
GSM748099	0	70	1	0	76	0	10.1553	0.620366	8.74698	6.06632	6.15156	5.5586	5.21566	5.7765	7.24994	6.13961	6.43893	7.48832	9.3554	0	0	0.00674976	0.0720373	0.145803	0	0	0.0190013	0	0	0	0.0345982	0.0533205	0.158308	0.117213	0.197442	0.086795	0	0.108732	0	0	0	0
GSM748100	1	62	0	0	46	0	9.97384	0.655358	8.6889	6.28417	5.94127	5.87371	5.1387	7.12961	7.6886	6.94617	5.94669	5.91568	9.23162	0	0	0.16858	0.0794323	0.0953296	0	0	0.102198	0	0	0	0.037071	0	0.171556	0.186046	0.118022	0.0417651	0	0	0	0	0	0
GSM748101	0	70	0	0	175	0	10.6888	0.760814	8.99092	7.01604	6.66577	5.75598	5.29564	7.9084	7.99987	7.57388	6.21382	6.55167	9.74898	0	0.0359938	0.101939	0.125513	0.111843	0	0	0.0302984	0	0	0	0.0162	0.0213948	0.103335	0.146827	0.162452	0.0832949	0.032768	0.0281409	0	0	0	1
GSM748102	1	64	0	0	203	0	10.9085	0.859655	9.13936	6.81245	7.37099	6.322	5.19309	8.02552	7.70677	5.90739	6.20314	6.44334	10.2779	0	0	0.253293	0.200746	0.0183345	0	0	0.0684204	0	0.00518911	0	0.0251149	0	0.100274	0.120514	0.208114	0	0	0	0	0	0	1
GSM748103	0	84	0	0	59	0	10.6289	0.728835	8.91729	6.5202	5.81901	5.51761	5.11936	7.02579	7.74804	7.6845	6.24844	6.81891	10.3619	0	0	0.114625	0.106272	0.0990435	0	0	0.050369	0	0	0	0.0174909	0	0.0798044	0.119919	0.201	0.169577	0	0.0419006	0	0	0	0
GSM748104	0	72	0	0	54	1	10.7517	0.566901	9.01264	6.49126	5.59065	5.04194	4.70442	6.17981	7.1024	7.33556	6.64226	6.33837	8.67336	0	0	0.0611119	0.074085	0.113013	0	0	0.0866972	0	0	0	0	0.140301	0.0937347	0.0149629	0.230542	0.0929932	0.0499288	0.0426299	0	0	0	1
GSM748105	1	75	1	0	124	0	10.5286	0.750045	8.8557	6.32471	6.0626	5.49812	5.12523	7.42774	7.12818	6.18499	6.36463	6.11936	10.1218	0	0	0.202337	0.0952595	0.103457	0	0	0.0988256	0	0	0	0	0	0.162618	0.152911	0.184593	0	0	0	0	0	0	0
GSM748106	1	52	1	0	199	0	11.0127	0.428954	9.18748	5.98807	6.98259	5.10366	4.82189	6.02222	6.12389	5.32608	5.67327	5.8425	9.91848	0	0	0.183704	0.0772704	0.0322004	0	0.0327127	0.144145	0	0	0	0.0592094	0	0.210136	0.0820511	0.178571	0	0	0	0	0	0	1
GSM748108	0	63	0	0	62	0	10.6245	0.681392	8.99554	6.9226	6.84616	7.03405	5.53251	8.26421	8.14177	8.2095	6.58253	6.49162	9.97119	0	0	0.174856	0.158429	0.0384111	0	0	0.0370952	0	0	0	0.0629685	3.0039e-05	0.0410565	0.206153	0.128556	0.152446	0	0	0	0	0	0
GSM748109	1	57	1	0	40	1	10.6473	0.815722	8.94712	6.95352	6.62177	6.42266	5.32758	7.98962	8.18951	6.3395	5.96972	6.20493	10.714	0	0	0.146266	0.132525	0.0352062	0	0	0.103382	0	0	0	0.0383058	0	0.225496	0.169539	0.14928	0	0	0	0	0	0	1
GSM748110	1	69	1	0	52	0	10.6425	0.437561	9.14126	6.22769	6.83655	5.70598	5.19345	6.31176	7.71806	5.36789	5.99265	6.10156	10.27	0	0	0.129014	0.0286811	0.0678394	0	0	0.120273	0	0	0	0.0467162	0	0.27891	0.17139	0.149611	0.00756523	0	0	0	0	0	1
GSM748111	1	60	0	0	25	0	11.1503	0.561916	9.19577	6.39361	6.51509	5.86492	5.09677	5.78624	7.91164	6.48572	6.03249	6.56371	10.2416	0	0	0.0446665	0.0968245	0.0798368	0	0	0.0994281	0	0	0	0.043184	0	0.167062	0.146006	0.224601	0.076072	0	0.0223184	0	0	0	1
GSM748112	1	54	1	0	16	1	11.1624	0.389209	9.22388	5.88751	6.02645	4.43943	4.77092	5.25966	6.89687	6.5075	5.54307	5.94773	10.8978	0	0	0	0	0.0838109	0	0	0.124258	0	0	0	0.021629	0	0.24247	0.200055	0.107468	0.0586716	0.130683	0	0.0309538	0	0	1
GSM748113	1	55	0	0	50	1	10.6195	0.345328	9.03328	5.74106	5.72432	5.05973	5.05365	5.51182	5.89689	4.90391	6.20724	5.94145	9.08491	0	0	0.242451	0	0.0970778	0	0	0.188553	0	0	0	0.0101726	0	0.121037	0.0836149	0.209292	0.047801	0	0	0	0	0	0
GSM748115	1	74	1	0	17	0	10.6813	0.608612	8.99941	6.54777	6.01253	5.54791	4.86814	6.79753	7.41615	6.26908	6.27026	6.31285	10.5994	0	0	0.146759	0.096269	0.0582235	0	0	0.137527	0	0	0	0.00119977	0	0.175483	0.17427	0.163041	0.0120837	0	0	0.0351445	0	0	1
GSM748116	1	77	0	0	18	1	10.8659	0.641349	9.14691	6.55444	7.03664	6.41061	4.99336	7.59524	7.7817	5.88869	5.97158	6.01777	9.68273	0	0	0.186889	0.145484	0	0	0.00677703	0.066961	0	0	0	0.0501971	0	0.218704	0.160079	0.164907	0	0	0	0	0	0	1
GSM748117	1	69	1	0	11	1	10.4842	0.436316	9.09816	6.19147	7.32398	5.87311	5.02418	5.5455	7.49039	6.09948	6.28674	6.04146	7.66654	0	0	0.0493882	0.0953592	0.0217746	0	0.0461387	0.120149	0	0	0	0.0714215	0.0610351	0.141809	0.138423	0.181777	0.0296374	0.0430868	0	0	0	0	0
GSM748119	1	53	1	0	220	0	11.0718	0.50483	9.20363	6.0599	5.64319	5.06783	4.80907	6.35334	7.27348	6.89262	6.16585	6.35847	9.77661	0	0	0.0960855	0	0.0957149	0	0	0.133481	0	0	0	0	0	0.227369	0.102528	0.191047	0.089879	0	0.019428	0.044468	0	0	1
GSM748120	1	67	1	0	45	0	10.8871	0.569263	9.00838	5.87543	5.61898	5.19978	4.86467	5.3488	6.31527	5.3628	5.98325	5.57811	9.93717	0	0	0.061831	0.0344625	0.142832	0	0	0.120571	0	0	0	0.00188683	0	0.251764	0.14851	0.110271	0.125127	0	0	0.0027436	0	0	1
GSM748121	0	47	0	0	85	0	11.1001	0.614728	9.08016	6.5931	6.53709	5.63804	5.01706	7.98578	7.71079	7.2545	6.56512	6.34816	9.34282	0	0	0.246103	0.105849	0.0606503	0	0	0.0703351	0	0	0	0	0	0.0888751	0.0937799	0.21529	0.119118	0	0	0	0	0	1
GSM748122	1	66	0	0	113	0	10.9255	0.52532	8.97134	6.06162	5.82246	5.48645	4.89115	6.64978	7.26527	5.75711	6.49537	6.81899	10.1887	0	0	0.225626	0.0741901	0.136936	0	0	0.0487008	0	0	0	0.0102834	0	0.18992	0.0683097	0.240618	0.00541559	0	0	0	0	0	1
GSM748123	1	59	0	0	12	1	11.0743	0.661351	9.10939	6.49967	6.32999	5.84928	4.85903	8.06159	7.61759	5.86593	6.15787	6.87083	10.1847	0	0.038667	0.0880468	0.0688538	0.111173	0	0	0.101226	0	0	0	0.0537103	0.0385608	0.143667	0.133954	0.220536	0	0	0.00160508	0	0	0	1
GSM748124	1	57	0	0	81	0	11.0576	0.644226	8.90534	6.60927	7.5759	6.19782	5.31701	7.35457	7.89183	6.23838	6.55811	6.12629	9.68355	0	0	0.174918	0.0923984	0	0	0	0.124628	0	0.019358	0	0.0546097	0.0104318	0.199664	0.209431	0.114561	0	0	0	0	0	0	1
GSM748125	1	65	0	0	56	0	10.4545	0.898524	8.95008	7.46236	6.96827	6.42201	5.05648	7.30086	8.20085	5.88448	6.38332	6.80444	9.90926	0	0	0.0926518	0.132419	0.07033	0	0	0.0529564	0	0.0472012	0	0.065186	0	0.232499	0.170254	0.136503	0	0	0	0	0	0	0
GSM748126	1	49	0	0	69	0	10.717	0.542068	8.94807	6.5676	7.66203	5.67694	4.98272	6.96717	7.34824	6.91237	6.7681	6.33495	8.84564	0	0	0.17453	0.0774199	0.12977	0	0	0.0486805	0	0	0	0	0.0492192	0.222662	0.129416	0.168302	0	0	0	0	0	0	1
GSM748127	1	69	0	0	52	0	10.899	0.706392	8.98122	6.59084	6.71412	6.11653	5.17955	7.18325	8.23596	6.0193	6.14312	6.38681	10.5778	0	0	0.200457	0.126486	0.016559	0	0	0.0699185	0	0.0200984	0	0.0188217	0	0.197629	0.144888	0.205142	0	0	0	0	0	0	1
GSM748128	1	53	0	0	72	0	10.3792	0.649793	8.92453	6.61857	6.37098	6.10519	4.95499	7.45001	7.78668	6.44714	6.36321	6.90178	10.2872	0	0	0.206189	0.0788343	0.0581315	0	0	0.0815318	0	0	0	0.0307162	0	0.192652	0.163525	0.18842	0	0	0	0	0	0	0
GSM748130	1	60	0	0	12	1	10.7668	0.421061	8.86154	5.78835	5.57184	5.14443	4.99382	5.73372	7.13216	6.90407	6.60798	6.66456	7.80632	0	0	0.0482051	0	0.157552	0	0	0.0644992	0	0	0	0	0	0.311783	0.104244	0.279808	0.0339087	0	0	0	0	0	1
GSM748131	1	73	0	0	13	0	10.4332	0.725759	8.98168	7.22696	6.81522	6.09129	5.1622	7.3219	8.30979	7.53146	6.4795	6.52591	8.7944	0	0	0.0579152	0.10457	0.159693	0	0	0.0815131	0	0.0025121	0	0.043344	0.00976288	0	0.172207	0.197973	0.0821868	0.0883234	0	0	0	0	0
GSM748132	1	63	1	0	1	0	11.021	0.60559	8.86972	6.23172	6.09216	5.79621	5.12292	6.17927	7.82985	5.7851	6.38633	6.28321	10.6965	0	0	0.0200111	0.0410285	0.0659786	0	0	0.107874	0	0	0	0.0682754	0	0.293017	0.230636	0.158444	0	0.00561796	0	0.00911735	0	0	1
GSM748133	1	60	1	0	256	0	10.6665	0.645033	8.92577	6.25213	6.30542	5.67127	5.05632	6.76505	7.7641	6.15717	6.33449	6.84023	11.0305	0	0	0.102843	0.0439143	0.0767334	0	0	0.0766837	0	0	0	0.0307658	0	0.264868	0.172942	0.177283	0	0	0	0.0539667	0	0	1
GSM748134	0	78	0	0	0	0	10.6413	0.802534	8.91197	6.98185	6.06164	5.46354	5.15585	7.25811	8.05692	8.14736	6.22089	6.54316	9.95795	0	0	0.0547184	0.104953	0.0902892	0	0	0.0860832	0	0	0	0	0.0502863	0.139072	0.0346512	0.225367	0.126166	0.0129657	0.0586624	0.0060364	0.0107491	0	1
GSM748135	1	61	0	0	175	0	10.6547	0.496359	8.93777	5.99853	5.72313	5.46116	4.66502	6.37347	6.58663	7.03848	6.6247	6.38499	8.66453	0	0	0.0849725	0	0.186966	0	0	0.148199	0	0	0	0.0186932	0	0.0765662	0.0577918	0.262239	0.157654	0	0.00691755	0	0	0	1
GSM748136	1	81	1	0	84	0	11.2233	0.565282	9.08588	6.14142	5.73483	5.26204	5.02282	6.97141	6.89245	5.6271	6.04902	6.46094	10.1556	0	0	0.237892	0	0.111561	0	0	0.1125	0	0	0	0.0163762	0	0.212638	0.110788	0.163164	0.0350815	0	0	0	0	0	1
GSM748137	1	57	0	0	49	0	10.5473	0.753068	8.8337	7.03485	6.82538	5.62141	5.09251	7.85147	7.15815	7.39985	6.37022	6.7374	9.83448	0	0.0470521	0.132812	0.126038	0.15056	0	0	0.0769601	0	0	0	0	0	0.0867305	0.146602	0.139861	0.0933861	0	0	0	0	0	0
GSM748138	1	53	0	0	25	1	10.6834	0.513682	9.06471	6.29175	6.13284	5.69058	4.93352	7.14594	7.70182	6.27771	6.23817	6.07758	9.39436	0	0	0.165816	0.0135292	0.108631	0	0	0.0867031	0	0	0	0.0647609	0	0.172157	0.193743	0.194659	0	0	0	0	0	0	1
GSM748139	1	65	0	0	150	0	11.0811	0.66114	9.13841	6.6716	7.08441	6.51637	5.24605	7.61197	7.76353	5.84688	6.42704	6.16134	10.4665	0	0	0.145226	0.078512	0.108597	0	0	0.0421105	0	0.0677224	0	0.044831	0	0.224829	0.128903	0.159269	0	0	0	0	0	0	1
GSM748140	1	57	0	0	16	1	11.1243	0.352898	9.17788	5.62588	5.76755	5.41882	5.95588	6.01292	7.00312	5.26029	6.29411	6.14502	9.66067	0	0	0.176233	0	0.0464598	0	0	0.114408	0	0	0	0.11015	0	0.253636	0.0698267	0.191754	0.0262288	0	0.011304	0	0	0	1
GSM748141	1	59	1	0	124	0	10.8641	0.625243	9.06188	6.37968	5.95625	5.42204	4.78831	7.61551	7.6365	6.02145	6.84736	6.39233	10.287	0	0	0.137882	0.0563927	0.101848	0	0	0.087345	0	0	0	0	0.0386605	0.242711	0.154202	0.137738	0	0	0	0	0	0.04322	1
GSM748142	1	52	0	0	99	0	11.1153	0.628708	9.03694	6.46054	5.7981	5.01194	4.80751	7.13469	6.80113	8.05476	6.4108	6.3979	8.93575	0	0	0.146358	0.0786429	0.152841	0	0	0.0822929	0	0	0	0	0.00966251	0	0.0911326	0.180894	0.162798	0	0.0953777	0	0	0	1
GSM748143	1	56	0	0	127	0	10.3217	0.497631	8.99233	5.85616	5.92618	5.58582	4.9317	6.75016	6.72029	5.66699	5.85238	6.18156	10.1297	0	0	0.228558	0.0953643	0.0529923	0	0	0.0517863	0	0	0	0	0	0.119636	0.1186	0.140395	0.00300301	0	0.189666	0	0	0	0
GSM748144	1	82	2	0	53	0	10.7711	0.48976	9.08324	5.87593	6.03284	5.40738	4.98415	6.90434	7.44993	5.39466	6.0426	6.49303	11.3065	0	0	0.217308	0.0467274	0.0843334	0	0	0.0607493	0	0	0	0.00946159	0	0.172685	0.174871	0.16947	0	0	0.0643945	0	0	0	1
GSM748145	1	67	1	0	80	0	10.6327	0.491242	9.19745	6.00621	6.12587	5.82672	5.08901	6.26962	6.93063	5.46435	6.16688	6.2162	9.70503	0	0	0.087714	0.0417793	0.0488871	0	0.0133942	0.120568	0	0	0	0.0845457	0	0.215057	0.172088	0.173932	0.0378984	0	0.00413668	0	0	0	0
GSM748146	1	56	0	0	18	0	10.5999	0.657834	9.04193	6.6528	6.96871	6.38521	5.46125	7.69793	7.8676	7.12471	6.00811	6.39127	9.86004	0	0	0.182105	0.125021	0.110686	0	0	0.00286001	0	0	0	0.0510481	0	0.128258	0.165945	0.150989	0.0830882	0	0	0	0	0	0
GSM748147	1	76	0	0	117	0	11.1091	0.526408	8.8799	6.23549	5.61901	5.14718	4.90364	6.70517	7.05941	6.26496	6.41058	6.7411	8.29492	0	0	0.198305	0.0391461	0.162696	0	0	0.097999	0	0	0	0.0176541	0	0.00552029	0.185422	0.20809	0.0851673	0	0	0	0	0	1
GSM748148	1	76	1	0	68	0	10.482	0.773937	9.10853	6.80491	7.46948	7.69163	6.20614	7.49074	8.02806	5.89954	6.1255	6.10941	10.2706	0	0	0.140644	0.152698	0	0	0.0338928	0.0563159	0	0.0607425	0	0.0919933	0	0.163761	0.204501	0.0954521	0	0	0	0	0	0	0
GSM748149	1	56	2	0	122	0	10.717	0.586839	9.04837	6.56209	6.98546	6.41562	5.37956	7.12887	8.01009	6.44701	5.85362	5.99628	10.6724	0	0	0.10495	0.113298	0.018701	0	0.100456	0.045287	0	0.0240212	0	0.0121086	0	0.269531	0.167729	0.0950819	0.0231928	0.0256435	0	0	0	0	1
GSM748150	1	56	0	0	56	0	10.458	0.71154	8.82571	6.55454	6.20313	5.26612	4.94843	8.06763	6.71623	6.677	6.37723	7.05183	9.58676	0	0.00782077	0.26983	0.101899	0.0891597	0	0	0.0991822	0	0	0	0	0	0.056307	0.0767334	0.241683	0.0304682	0	0.026917	0	0	0	0
GSM748151	1	63	1	0	57	0	10.4807	0.573372	8.97824	6.15349	6.30142	5.04935	4.8288	7.44802	7.45281	6.38933	6.7649	6.00275	10.2181	0	0.00152065	0.193711	0.0222465	0.0371614	0	0	0.138332	0	0	0	0	0.00198186	0.208653	0.0840488	0.166715	0	0	0.0354961	0.0349247	0	0.0752096	0
GSM748152	1	55	0	0	177	0	11.5264	0.784232	8.99332	7.04306	6.5459	5.75723	5.01883	8.34362	7.58476	6.85475	6.34534	6.60617	9.35332	0	0.0559215	0.120579	0.110782	0.126059	0	0	0.0458368	0	0	0	0.0462446	0	0.173977	0.0825153	0.190472	0	0.0476127	0	0	0	0	1
GSM748154	1	71	1	0	33	1	11.0678	0.395561	9.01864	5.56753	5.7479	4.72013	4.85736	5.71438	6.61634	5.26456	6.12604	6.04385	9.99577	0	0	0.108716	0	0.044167	0	0.0173086	0.110631	0	0	0	0	0	0.356522	0.0323449	0.241539	0	0	0.0165864	0.0721854	0	0	1
GSM748155	0	56	1	0	12	0	10.7264	0.462002	9.10317	5.81217	8.15016	5.34217	4.92113	5.92761	6.75481	5.88064	5.82119	5.63114	9.05937	0	0	0.116276	0.0447404	0.0304073	0	0.0556572	0.16265	0	0	0	0.00112319	0	0.164324	0.15459	0.140888	0.129344	0	0	0	0	0	1
GSM748156	1	67	1	0	6	1	10.8817	0.470495	9.04548	6.09349	6.00822	5.50738	4.91543	5.91649	7.43857	6.42215	6.20586	5.93633	9.96137	0	0	0.0652473	0.0394997	0.0599023	0	0.0136121	0.112583	0	0	0	0	0	0.322995	0.12047	0.131557	0.0439881	0.0209369	0	0.0692085	0	0	1
GSM748157	1	62	0	0	137	0	10.931	0.479139	9.22503	5.98737	5.47075	5.0967	4.86136	6.02618	6.75044	6.28122	6.65386	6.55351	8.19593	0	0	0.104139	0.0486276	0.0951779	0	0	0.106091	0	0	0	0.0376797	0.050381	0.104337	0.108658	0.27794	0.0554121	0	0.0115573	0	0	0	1
GSM748159	1	46	1	0	59	0	10.7902	0.465262	8.92701	6.08741	5.75984	5.18091	4.90722	5.4017	6.78805	5.77076	5.97026	6.30454	8.82574	0	0	0.0616755	0.0350072	0.0595695	0	0.00147578	0.170473	0	0	0	0	0	0.139444	0.131743	0.216131	0.140545	0	0.0439366	0	0	0	1
GSM748160	1	63	2	0	216	0	10.6563	0.535318	8.98107	6.43158	6.4443	6.05184	4.70158	6.43567	6.07335	5.64619	5.53836	5.74376	8.61478	0	0	0.163707	0.112183	0.0992909	0	0	0.216197	0	0	0	0.0247576	0	0.0600773	0.0854696	0.167407	0.0231673	0.0477435	0	0	0	0	1
GSM748161	1	56	0	0	164	1	10.7459	0.531106	9.0737	6.28235	6.36792	5.43769	5.01899	6.73426	7.47997	5.98661	6.59001	6.69791	10.1413	0	0	0.0725188	0.0610178	0.10633	0	0	0.0776884	0	0	0	0	0	0.330165	0.111305	0.208419	0	0	0.0325554	0	0	0	1
GSM748162	1	57	0	0	89	0	10.6476	0.705876	9.01701	6.8087	7.40989	6.35726	5.12317	6.96555	7.90217	6.65275	5.95096	6.30609	9.49308	0	0	0.0869609	0.155301	0.116605	0	0	0.030755	0	0	0	0.0451402	0	0.101589	0.189275	0.190251	0.0841242	0	0	0	0	0	1
GSM748163	1	63	1	0	89	0	11.1264	0.446831	9.1122	5.87078	5.91357	4.91357	4.82493	5.79256	7.30143	5.389	6.03475	6.25868	10.2088	0	0	0.129256	0.0107807	0.0482153	0	0	0.124765	0	0	0	0.00441693	0.00736923	0.20175	0.170164	0.188339	0.00947078	0.0148217	0.0906506	0	0	0	1
GSM748164	1	72	0	0	61	0	10.8524	0.66114	8.83274	6.34763	6.20011	5.29082	4.83644	6.20468	6.77917	6.7487	6.22101	6.51789	9.30324	0	0	0.131947	0.118539	0.119941	0	0	0.0457802	0	0	0	0	0.070049	0.0747322	0.061649	0.21587	0.0707026	0	0.0907909	0	0	0	1
GSM748165	1	72	1	0	17	1	10.4455	0.651756	8.96496	6.86243	6.66955	6.16148	5.16538	6.82351	8.09682	6.329	6.42857	6.64564	10.1796	0	0	0.0258501	0.136744	0.0625979	0	0	0.0589579	0	0.00882498	0	0.0383499	0	0.226792	0.189369	0.169155	0.0510668	0.0270053	0.00528736	0	0	0	0
GSM748166	0	44	0	0	65	0	10.3738	0.807171	8.98541	6.51114	6.55568	5.61596	5.15059	7.14445	8.09367	5.90482	6.33459	6.70015	10.1904	0	0	0.178557	0.133409	0.00303849	0	0	0.0719785	0	0	0	0	0	0.286584	0.125743	0.200691	0	0	0	0	0	0	0
GSM748167	1	58	0	0	123	0	10.7566	0.574703	8.84364	6.25632	5.54592	4.89872	4.83688	6.16208	6.65627	7.62426	6.42226	6.27294	8.57031	0	0	0.109428	0.0580016	0.1506	0	0	0.0768638	0	0	0	0	0	0.0465378	0.0720831	0.222953	0.186942	0.0569194	0.0196701	0	0	0	1
GSM748169	1	54	0	0	129	0	10.2787	0.742686	8.80173	6.622	6.29054	5.81586	5.18765	7.00465	7.78611	6.42074	6.39147	7.07556	10.4178	0	0	0.0220898	0.123215	0.125965	0	0	0.0676044	0	0	0	0.0450822	0	0.152591	0.157882	0.221651	0.0839206	0	0	0	0	0	0
GSM748170	0	69	0	0	2	0	10.7589	0.709929	9.09851	6.36809	7.0004	5.53555	4.88384	7.23787	7.22812	5.7494	5.62257	6.42254	10.5761	0	0	0.214101	0.142687	0.0260708	0	0	0.0856049	0	0	0	0.0110692	0	0.270181	0.134283	0.116004	0	0	0	0	0	0	1
GSM748171	1	77	0	0	13	0	11.1855	0.449867	9.01415	5.89419	5.64507	4.79331	4.84188	5.60531	7.26763	6.96362	6.54587	6.46895	8.94438	0	0	0	0.0164263	0.122995	0	0	0.0378449	0	0	0	0	0	0.206361	0.0715539	0.277443	0.0588251	0	0.20855	0	0	0	1
GSM748172	1	64	1	0	62	0	10.2881	0.377214	9.03243	5.61219	5.82097	4.79522	4.99074	5.04127	6.42753	5.11336	6.47281	5.94918	8.31087	0	0	0.0394737	0	0.0854307	0	0	0.167402	0	0	0	0	0	0.246085	0.0979366	0.206099	0.0512781	0	0	0.0825126	0	0.0237823	0
GSM748173	1	50	0	0	14	0	10.6476	0.609141	9.01223	6.47258	5.99536	5.88624	4.85616	6.41047	7.86681	6.74717	6.29451	6.41363	11.3156	0	0	0.0547609	0.0858622	0.0887809	0	0	0.0517061	0	0	0	0.0164003	0	0.257309	0.0901759	0.211006	0.0993274	0	0.044671	0	0	0	1
GSM748174	1	81	2	0	14	0	10.7254	0.427251	8.96554	5.82352	6.20082	4.80218	4.9808	5.46647	6.0976	5.5267	6.14179	6.31652	9.45036	0	0	0.12673	0	0.126891	0	0	0.0965543	0	0	0	0.0198363	0	0.281707	0.0919507	0.207536	0	0.000537879	0	0.0482556	0	0	1
GSM748175	1	61	0	0	134	0	10.6797	0.843033	8.92208	6.6866	6.85047	6.20685	5.47786	7.38866	7.9623	6.1587	6.59435	7.06068	11.037	0	0	0.141229	0.129994	0.0331092	0	0	0.0287893	0	0.0409577	0	0	0	0.311667	0.073607	0.194085	0	0	0	0.0151271	0	0.0314353	1
GSM748177	1	63	1	0	80	0	10.9679	0.423745	9.11909	5.87444	5.42567	4.78467	4.93707	6.13097	7.08765	5.73251	6.15679	6.23451	9.57755	0	0	0.215106	0	0.0652359	0	0	0.119664	0	0	0	0	0	0.216929	0.120538	0.126714	0.0514374	0	0	0.0843756	0	0	1
GSM748178	1	74	0	0	0	0	10.818	0.542828	8.91711	6.41664	5.88276	5.34038	4.74941	6.03574	7.4218	7.31044	6.51935	6.48864	9.17463	0	0	0.0485548	0.065605	0.0852887	0	0	0.120517	0	0	0	0.0229946	0.0293235	0.0841406	0.0992549	0.202825	0.0906319	0.0403303	0.0647918	0.0457423	0	0	1
GSM748179	0	47	0	0	7	1	11.3308	0.380374	9.02288	5.74591	6.05142	5.36985	4.76562	5.21973	6.48989	5.87614	6.00332	5.69481	8.80701	0	0	0.0675108	0	0.151243	0	0.0362833	0.0613015	0	0	0	0.046851	0	0.188712	0.0760832	0.225117	0.146898	0	0	0	0	0	1
GSM748180	1	75	0	0	100	0	11.5733	0.631897	8.90707	6.70025	5.95111	5.02594	4.79699	7.28648	7.19924	7.43317	6.07037	6.19069	8.41703	0	0	0.13972	0.0752253	0.173792	0	0	0.06201	0	0	0	0	0	0.0977738	0.151526	0.16897	0.122737	0	0.00824493	0	0	0	1
GSM748181	0	56	0	0	51	0	10.2817	0.698295	8.73656	6.13022	5.83824	5.18939	4.81806	5.98761	6.72371	7.19486	6.63701	6.89215	8.34978	0	0	0	0.0263405	0.163616	0	0	0.130674	0	0	0	0	0.150416	0.0386473	0	0.144348	0.174979	0	0.0707328	0.0330304	0.0672157	0	0
GSM748182	1	71	1	0	32	1	11.2357	0.612619	8.83446	6.02587	7.0887	4.90058	4.99987	6.00908	6.41661	5.62622	5.75313	6.0139	8.30697	0	0	0.115147	0.0278373	0.113524	0	0	0.169605	0	0	0	0	0	0.144609	0.104309	0.167337	0.108045	0.0202189	0	0.0293686	0	0	1
GSM748183	1	63	1	0	13	0	10.624	0.644301	8.93292	6.23971	6.27765	5.42254	4.93957	6.53902	7.31513	5.85913	6.13267	6.76026	10.8336	0	0	0.039211	0.0708139	0.0839618	0	0	0.0836271	0	0.0180746	0	0.0234624	0	0.333535	0.108677	0.190391	0.0189462	0.0145092	0.00486145	0.00992873	0	0	0
GSM748185	1	61	0	2	104	1	10.5366	0.460263	9.27407	6.47309	6.4271	6.58088	5.21243	6.72499	8.00754	5.53546	6.533	6.36954	10.1102	0	0	0.111689	0.00667322	0.075479	0	0.0306325	0.0257299	0.00343053	0.0677899	0	0.106723	0	0.289641	0.206122	0.0760906	0	0	0	0	0	0	0
GSM748186	1	57	0	0	11	1	10.636	0.635803	8.92571	6.80226	7.03692	6.56162	5.07136	7.16868	7.60349	5.80306	6.06087	5.99881	9.4087	0	0	0.0997949	0.17443	0.0140745	0	0	0.111471	0	0	0	0.105393	0	0.145933	0.227914	0.120989	0	0	0	0	0	0	1
GSM748187	1	71	0	0	107	0	10.9116	0.908048	9.02852	7.26392	6.68394	6.44414	5.23295	7.75129	8.33376	6.81885	6.0936	6.88304	10.1945	0	0	0.150813	0.0971701	0.0297134	0	0	0.0633004	0	0.0816365	0	0	0	0.220242	0.0915989	0.212385	0	0.0472661	0	0	0.00587411	0	1
GSM748188	1	71	0	0	99	0	10.9657	0.597561	9.03799	6.12139	6.4806	5.13755	5.09024	7.15128	7.56014	6.74493	6.36682	6.734	9.65519	0	0	0.2263	0.0643901	0.0268123	0	0	0.0845255	0	0	0	0.00205014	0.00157552	0.242687	0.120697	0.182296	0.014602	0	0	0	0.0115319	0.0225333	1
GSM748189	0	73	0	1	17	1	10.8101	0.809336	9.20973	7.43518	7.66266	7.02531	5.09096	8.1399	8.46265	6.22906	6.48981	6.30317	9.70517	0	0	0.0690153	0.103428	0.0703018	0	0.00326476	0.0630825	0	0.0956301	0	0.0598837	0.0400205	0.178513	0.192021	0.124839	0	0	0	0	0	0	1
GSM748191	1	53	1	0	172	0	11.061	0.59708	9.0699	6.40931	6.17586	5.52162	5.08116	6.1563	7.42699	6.13586	5.95593	5.94895	10.032	0	0	0.0766058	0.0700711	0.0597413	0	0.0237377	0.111597	0	0	0	0.0350148	0	0.211331	0.11439	0.193202	0.0660159	0.0134557	0.0228139	0.0020232	0	0	1
GSM748193	1	64	1	2	8	1	10.8304	0.554417	9.08875	5.86301	6.01845	5.3204	4.83932	6.38279	7.59529	5.74715	6.13419	6.25496	9.8419	0	0	0.0289173	0.0390476	0.0414509	0	0.0126282	0.152949	0.000359187	0	0	0.00902292	0	0.306772	0.15084	0.231643	0	0	0.0263701	0	0	0	1
GSM748195	1	57	1	2	11	1	10.4477	0.533568	9.08187	5.92043	6.10596	5.23677	4.84132	5.80956	7.34268	5.50331	6.19861	6.10844	9.88488	0	0	0.0542857	0	0.0679056	0	0	0.168386	0	0	0	0.0207405	0	0.380648	0.101532	0.185179	0	0	0	0.0213233	0	0	0
GSM748196	1	60	2	2	41	1	10.8211	0.510181	9.18895	6.06771	6.18331	5.08207	4.82366	6.13637	7.02695	5.58389	5.92791	5.9578	9.92449	0	0	0.143798	0	0.0733509	0	0.000428289	0.153945	0	0	0	0.0278577	0	0.198438	0.157734	0.225379	0.0190697	0	0	0	0	0	1
GSM748198	1	74	2	0	14	1	11.7567	0.411783	9.17966	5.91424	7.39163	5.15804	4.81684	5.07112	6.90481	5.09493	5.68093	5.70895	8.73783	0	0	0.00482516	0.0153888	0.0939653	0	0.0264511	0.12953	0	0	0	0.028105	0	0.216762	0.146895	0.338077	0	0	0	0	0	0	1
GSM748202	1	77	2	2	28	0	11.4324	0.39036	9.29745	5.44753	5.69409	4.86651	4.83223	5.62593	6.23091	5.1168	5.64931	6.42857	8.63409	0	0	0.0407868	0	0.0916082	0	0	0.167656	0	0	0	0.0588733	0	0.224548	0.0482887	0.320391	0	0	0.0474947	0.000353496	0	0	1
GSM748209	1	68	2	2	4	1	11.0892	0.505201	9.01776	5.78146	5.93095	4.94011	4.79998	6.5046	7.03836	6.16614	6.30951	6.32935	10.1138	0	0	0.144356	0	0.0557774	0	0	0.129438	0	0	0	0	0	0.349347	0.07403	0.167614	0	0	0	0.0546723	0	0.0247652	1
GSM748210	1	55	2	2	18	1	11.3336	0.42691	9.10105	5.84953	6.17423	5.1872	4.7833	5.71011	6.97543	5.18295	5.7903	6.1205	9.1767	0	0	0.109318	0.0135613	0.0617447	0	0	0.201132	0	0	0	0.0632638	0	0.186088	0.121284	0.243607	0	0	0	0	0	0	1
GSM748211	1	53	2	0	41	1	11.1188	0.823592	9.0805	6.99422	6.79976	5.94041	4.97262	8.09555	8.25513	5.88046	5.8102	6.90209	10.0697	0	0.0512608	0.0688826	0.0931497	0.121998	0	0	0.109223	0	0.00508375	0	0	0.0279039	0.158221	0.102776	0.247731	0.0137701	0	0	0	0	0	1
GSM748212	1	68	2	1	5	1	11.7625	0.3904	9.26006	6.21036	7.03189	5.31879	4.78073	6.20847	6.21294	5.39647	5.54715	5.56706	7.90615	0	0	0.191863	0	0.154743	0	0.0421916	0.148676	0	0	0	0.0565285	0	0.055143	0.126016	0.185993	0.0388457	0	0	0	0	0	1
GSM748213	1	67	2	2	9	1	12.1242	0.428249	9.11239	5.84848	6.44025	4.7445	4.78869	5.32261	6.30698	5.70844	5.33075	6.28961	9.3999	0	0	0.0912973	0	0.186306	0	0	0.14988	0	0	0	0	0	0.117246	0.0662636	0.281393	0.107614	0	0	0	0	0	1
GSM748214	1	70	2	1	3	0	10.9141	0.740162	9.07117	6.73618	6.98549	6.26216	5.02483	6.94748	8.32312	6.04425	5.50628	5.91247	9.6945	0	0	0.0954929	0.0647849	0.0660139	0	0	0.0904018	0	0.0329667	0	0.0596619	0	0.173407	0.184602	0.207395	0	0.0252749	0	0	0	0	1
GSM748215	1	54	2	2	10	1	11.5071	0.39859	9.05145	5.4336	5.73936	4.70111	4.72324	5.74712	5.54996	4.89745	5.28869	6.19039	8.16362	0	0	0.118798	0	0.206877	0	0	0.240744	0	0	0	0	0	0.10082	0	0.260773	0.0719884	0	0	0	0	0	1
GSM748220	0	58	2	0	4	1	10.8019	0.374622	9.15675	5.24761	5.88036	5.38896	4.826	5.52867	6.59717	4.92212	5.97593	5.70373	9.22908	0	0	0.266014	0	0.215165	0	0	0	0	0	0	0.0164254	0	0.0588681	0.0607879	0.379732	0	0	0.00300744	0	0	0	1
GSM748221	1	58	2	0	70	1	11.2125	0.362678	8.97168	5.45495	6.0398	4.7029	4.81371	5.03654	5.58252	4.98407	5.83688	6.39808	7.62913	0	0	0.133754	0	0.255744	0	0	0.0892515	0	0	0	0	0	0.14819	0	0.31722	0.01542	0	0.0404202	0	0	0	1
GSM748223	1	57	2	1	184	0	11.1257	0.383982	9.11405	5.23092	5.27026	4.54117	4.76302	5.01234	6.08518	4.87491	5.85919	6.25921	6.89007	0	0	0.185159	0	0.280636	0	0	0.00146746	0	0	0	0	0.0443554	0.134449	0	0.290871	0.0157068	0	0.0473552	0	0	0	1
GSM748224	0	52	2	1	155	0	10.5525	0.46842	9.23488	5.43815	5.76175	4.7431	4.86054	4.93662	6.06687	5.50039	5.62524	6.38308	7.94229	0	0	0.17129	0	0.254272	0	0	0	0	0	0	0	0.106953	0.028825	0	0.32533	0.0340183	0	0.0793113	0	0	0	0
GSM748225	1	29	2	0	123	0	10.5039	0.449512	9.20241	5.38195	5.84021	4.60912	4.9347	5.01712	5.79414	5.03059	5.76125	6.57836	8.46485	0	0	0.166091	0	0.26777	0	0	0.0119674	0	0	0	0.00468731	0	0.121064	0	0.300912	0.0437179	0	0.0837904	0	0	0	0
GSM748226	1	63	2	0	179	0	10.7536	0.40825	9.27692	5.27911	5.21279	4.67205	4.99816	4.96581	5.33313	4.77182	5.60413	6.12977	7.24253	0	0	0.170829	0	0.153348	0	0	0.155873	0	0	0	0.0875443	0	0.117241	0	0.291856	0	0	0.0233076	0	0	0	1
GSM748227	1	15	2	1	119	0	10.4261	0.402083	9.15834	5.35216	5.58378	4.56781	4.99189	4.81101	5.54581	4.8432	5.74992	6.04002	7.99088	0	0	0.203119	0	0.264609	0.0110216	0	0.0614488	0	0	0	0	0	0.0940736	0.0617734	0.240199	0	0	0.0637553	0	0	0	0
GSM748228	0	24	2	0	204	0	10.762	0.418204	9.10429	5.51417	5.42332	4.64624	4.90501	4.72984	5.7488	5.28988	5.8656	6.32053	8.33324	0	0	0.182879	0	0.272104	0.0194275	0	0	0	0	0	0	0.0581471	0.0396805	0	0.393319	0.00805981	0	0.0263835	0	0	0	1
GSM748239	1	65	0	0	3	1	11.1469	0.440953	9.55231	6.1098	6.62107	5.75255	5.03817	5.63635	7.73684	5.70218	6.13404	6.39347	9.60569	0	0	0.0368048	0.0372021	0.049167	0	0.0622688	0.120581	0	0	0	0.034832	0	0.285556	0.181387	0.19126	0	0	0	0.000941216	0	0	1
GSM748240	1	52	0	0	16	1	10.5388	0.473967	8.96408	5.62525	5.83936	4.70008	4.87274	6.13421	6.77465	5.42521	6.48693	6.23191	9.84193	0	0	0.149337	0	0.140654	0	0	0.0283017	0	0	0	0.002222	0	0.304993	0.0348559	0.265068	0	0	0	0.0153474	0	0.0592212	0
GSM748242	0	64	0	1	13	1	11.304	0.701377	9.2296	6.32212	6.47172	5.94415	5.10463	7.75815	7.42631	5.79243	6.04924	6.62083	10.0554	0	0	0.142291	0.0691317	0.0750568	0	0	0.108423	0	0.0118615	0	0.0456523	0	0.18792	0.147815	0.166241	0	0.0291634	0.0164438	0	0	0	1
GSM748243	1	62	0	0	102	1	10.74	0.531181	8.98274	6.33512	7.06827	5.43776	4.96645	6.97361	7.73913	6.00906	6.93608	6.58966	10.1758	0	0	0.228964	0.058251	0.037622	0	0	0.0765997	0	0	0	0	0.000503062	0.231828	0.129101	0.217653	0	0	0.00490418	0	0	0.0145754	1
GSM748244	1	56	2	2	16	1	11.34	0.646555	8.97696	6.0022	6.07441	4.99426	5.01762	7.26373	6.29775	5.43771	5.19999	6.4807	9.33486	0.0492537	0.040167	0.114078	0	0.223917	0	0	0.214659	0	0	0	0	0	0.0650071	0.0496041	0.171438	0.0718761	0	0	0	0	0	1
GSM748245	1	59	2	2	17	1	11.25	0.33784	9.2266	5.58952	8.10853	4.5647	4.53934	5.53491	5.38595	5.01954	5.58079	5.40824	6.75207	0	0	0.213353	0	0.145415	0	0	0.222722	0	0	0	0	0	0.0622842	0	0.304062	0.0521628	0	0	0	0	0	1
GSM748247	1	47	2	2	11	1	11.0815	0.601829	8.79084	5.84777	6.21598	5.41409	5.42693	6.08502	5.93118	5.43157	5.29437	5.60333	7.56303	0	0	0.208772	0.0506679	0.118829	0	0	0.137602	0	0	0	0.0414855	0	0.032209	0.0845282	0.184393	0.141513	0	0	0	0	0	1
GSM748249	1	71	2	0	30	0	11.2482	0.547722	8.95546	6.57477	6.86331	5.88201	4.6644	5.68466	6.92976	5.40493	5.79107	5.72326	7.95807	0	0	0	0.106047	0.107566	0	0.0525902	0.140909	0	0	0	0.0865639	0	0.100511	0.138621	0.190683	0.076509	0	0	0	0	0	1
GSM748250	1	51	2	0	77	0	10.8745	0.727821	8.99373	6.62172	6.2982	6.09572	5.07484	6.09564	8.03592	6.14651	5.5687	5.59624	8.54797	0	0	0.0210799	0.0381126	0.0975413	0	0.0375007	0.085209	0	0.0222808	0	0.0812293	0	0.265987	0.182573	0.168487	0	0	0	0	0	0	1
GSM748252	1	69	2	1	140	0	10.5359	0.619341	8.84455	6.19667	6.86221	5.09429	4.80199	6.16903	6.50712	5.23524	5.57004	6.09793	8.76531	0	0	0.132139	0.0271797	0.184324	0	0	0.114646	0	0	0	0.0597205	0	0.0734802	0.135987	0.204514	0.0680097	0	0	0	0	0	0
GSM748253	1	73	2	2	10	1	11.4827	0.371785	9.07303	5.62251	6.96629	4.46632	4.57537	5.36821	5.5738	4.72376	5.29539	5.56286	7.81244	0	0	0.171466	0	0.226891	0	0	0.159987	0	0	0	0	0	0.0532726	0	0.281708	0.106675	0	0	0	0	0	1
GSM748254	1	68	2	2	4	0	11.5364	0.44557	8.92266	6.05996	6.6532	4.5246	4.87672	5.4325	5.16708	5.15281	5.49771	6.05377	7.88165	0	0	0.160766	0	0.227799	0	0	0.177088	0	0	0	0	0	0.159819	0	0.256955	0.0175724	0	0	0	0	0	1
GSM748255	1	68	2	2	4	1	10.4427	0.407761	8.87468	5.51983	6.09491	4.59783	5.18997	5.57854	5.81961	4.92019	5.2426	5.85115	8.58691	0	0	0.155779	0	0.137748	0	0	0.142374	0.00437222	0	0	0	0	0.232945	0	0.263083	0.063698	0	0	0	0	0	0
GSM748256	1	75	2	2	51	1	11.0213	0.90688	8.99384	7.37963	6.65794	6.24573	5.30505	9.33469	8.01347	6.6507	5.47538	6.31503	8.84188	0	0.184504	0	0.0748154	0.149808	0	0	0.0842784	0	0.0492385	0	0.0301049	0	0.141652	0.0487573	0.163183	0.0218259	0.051832	0	0	0	0	1
GSM748257	1	67	2	2	2	1	11.5334	0.526577	9.01197	6.17994	6.40712	5.30757	4.99166	6.41438	6.77107	5.29863	5.94364	6.06946	9.62043	0	0	0.177266	0.0395834	0.0647995	0	0	0.15294	0	0	0	0.0441414	0	0.167662	0.111577	0.223909	0	0.0181227	0	0	0	0	1
GSM748259	0	39	2	0	121	0	10.551	0.424304	9.11145	5.3908	5.9263	4.53719	4.82474	4.83394	5.34122	4.96454	5.71295	5.90203	7.63496	0	0	0.19976	0	0.239302	0	0	0.0880357	0	0	0	0	0	0.0549605	0	0.256818	0.0670984	0	0.0940248	0	0	0	0
GSM748260	0	51	2	0	111	0	10.2517	0.567173	8.84397	5.68201	6.1649	4.86418	5.03778	5.81615	5.68343	5.30673	5.47554	5.41458	7.84074	0	0	0.178279	0	0.207944	0	0	0.105943	0	0	0	0	0	0.0743769	0.00257412	0.20406	0.0917901	0	0.135033	0	0	0	0
GSM748261	1	71	2	0	105	0	10.5872	0.47673	9.15888	5.35087	6.70376	4.53798	4.91294	4.82636	5.66652	4.82087	5.77711	6.17818	7.86819	0	0	0.184249	0	0.273153	0	0	0.00115215	0	0	0	0	0	0.0686849	0.0309149	0.317389	0.0146797	0	0.109778	0	0	0	0
GSM748262	0	57	2	0	115	0	10.6835	0.531018	8.97567	5.69893	5.66359	5.04209	5.17873	5.17588	6.13056	5.20355	6.1409	6.55805	9.15362	0	0	0.227192	0.0908335	0.0275744	0	0	0.138583	0	0	0	0	0.00700111	0.14878	0.0534122	0.243899	0	0	0.0627249	0	0	0	1
GSM748263	1	17	2	0	102	0	10.4351	0.448331	9.07559	5.34779	5.96553	4.65383	5.07136	4.98332	5.44382	5.09259	5.59552	6.16502	8.27418	0	0	0.149006	0	0.146308	0	0	0.170813	0	0	0	0	0	0.112059	0	0.314028	0.0425145	0	0.0652724	0	0	0	0
GSM748264	1	69	0	0	21	1	10.8177	0.579828	9.09552	6.86682	5.74554	4.97522	4.81676	6.63152	7.71812	8.7915	6.86759	6.51414	8.6264	0	0	0.0850946	0	0.195923	8.92574e-05	0	0.0749985	0	0	0	0.0220256	0.0405297	0.00698378	0.0796698	0.138189	0.263651	0.0174014	0.0619675	0	0	0.0134767	1
GSM748265	1	70	2	0	59	0	11.6534	0.679878	9.04636	6.66069	7.10772	6.49289	5.14709	5.95941	7.47031	5.98509	5.71908	5.64823	8.75024	0	0	0.119904	0.146277	0.0107071	0	0	0.105749	0	0.0194705	0	0.0604157	0	0.132123	0.136823	0.190031	0.0433761	0.0351242	0	0	0	0	1
GSM748266	0	27	2	0	66	0	10.3494	0.487747	8.93041	5.39814	5.73995	4.4185	5.13758	5.02153	5.62481	5.27936	5.78074	6.40032	7.17808	0	0	0.255975	0	0.170873	0	0	0.0918954	0	0	0	0	0	0.123793	0.0294365	0.274131	0.0338712	0	0.0200254	0	0	0	0
GSM748267	0	42	2	0	244	0	10.5471	0.457157	9.0003	5.38082	7.80207	4.46432	4.95192	4.83706	5.42158	4.91298	5.76972	6.15784	6.94323	0	0	0.252892	0	0.250991	0	0	0.0621817	0	0	0	0	0	0.109602	0	0.280237	0.0337451	0	0.0103512	0	0	0	0
GSM748268	1	31	2	0	223	0	10.4396	0.47038	8.9989	5.40572	5.79251	4.7301	5.03906	5.20505	5.55754	5.14761	5.78826	6.10131	8.18382	0	0	0.233117	0.0208503	0.281329	0	0	0	0	0	0	0	0	0.0830995	0.0471289	0.204899	0.0544699	0	0.0751066	0	0	0	0
GSM748269	1	25	2	0	157	0	10.7992	0.418076	9.11894	5.55987	5.39221	4.44267	4.78247	4.8193	6.09228	5.19559	5.84714	6.55258	9.40075	0	0	0.118127	0	0.241749	0	0	0	0	0	0	0	0	0.202178	0.0167485	0.299586	0	0	0.121613	0	0	0	1
GSM748270	1	56	2	1	175	0	10.5277	0.427385	8.84733	5.59736	8.46939	4.67758	4.71352	4.95867	5.36395	4.51861	5.48896	5.10884	7.48298	0	0	0.200765	0	0.373523	0	0	0	0	0	0	0	0	0.126944	0	0.280752	0.0180165	0	0	0	0	0	0
GSM748271	0	69	0	0	16	1	10.7339	0.468887	9.34173	5.99107	6.40134	5.53942	4.99036	5.48891	7.16333	5.63711	6.44479	5.89469	7.98786	0	0	0.0365684	0.0576364	0.0882244	0	0	0.133988	0	0	0	0.0560791	0.00886814	0.220085	0.0883472	0.178244	0.1036	0.0283587	0	0	0	0	1
GSM748272	0	35	2	0	78	0	10.4492	0.457555	9.08777	5.37979	5.72091	4.4459	4.96823	4.95631	5.60059	5.13455	5.47252	6.23443	8.10996	0	0	0.195188	0	0.315689	0	0	0.0051082	0	0	0	0.00569722	0	0.0418052	0.0270907	0.266123	0.0474179	0	0.0958804	0	0	0	0
GSM748273	1	80	2	0	67	0	11.2875	0.372006	9.06282	5.74753	5.6464	4.66087	5.00524	5.40274	6.72297	5.93602	6.0891	5.69066	7.67731	0	0	0.0795158	0.0197953	0.121302	0	0	0.0619067	0.0353807	0	0	0	0.102177	0.0650239	0.0274594	0.448452	0.0389884	0	0	0	0	0	1
GSM748274	1	31	2	0	180	0	10.3863	0.457036	8.92234	5.28747	5.45414	4.54867	5.33886	4.97499	5.78385	5.40333	5.95768	6.84403	8.41659	0	0	0.167692	0	0.264851	0	0	0	0	0	0	0	0.0180718	0.020473	0	0.335366	0.0714928	0	0.122053	0	0	0	0
GSM748275	1	66	2	0	52	0	10.4711	0.407689	8.80579	5.54588	5.32872	4.41146	5.12293	5.20638	5.21606	5.18593	5.81759	6.23279	6.85097	0	0	0.182708	0	0.346992	0	0	0.0242594	0	0	0	0.00021246	0	0.0811931	0	0.296523	0.068113	0	0	0	0	0	0
GSM748276	1	53	0	1	28	1	10.6899	0.686821	9.13477	6.7806	6.12205	5.74094	4.8576	7.41558	8.16523	6.29728	6.19459	6.34481	10.4981	0	0	0.106089	0.00172372	0.0746392	0	0.0253277	0.0424761	0.000128727	0.0817957	0	0.056902	0	0.286475	0.123603	0.113721	0	0.0819213	0.00519775	0	0	0	1
GSM748277	1	70	0	0	193	0	11.2577	0.361426	9.12349	5.83439	7.0482	5.16817	5.01193	6.11122	6.34712	5.22782	6.26646	6.4455	9.26625	0	0	0.205018	0	0.150629	0	0	0.10376	0	0	0	0.0361509	0	0.186949	0.0637325	0.25376	0	0	0	0	0	0	1
GSM748278	1	70	0	0	12	1	11.2255	0.632357	9.22986	6.40073	6.32593	5.71886	5.23197	7.52489	7.71232	5.5699	6.48351	6.58899	10.3265	0	0	0.135769	0.0844628	0.0924108	0	0	0.0335456	0	0.02092	0	0.026666	0	0.318454	0.145989	0.134212	0	0	0.00446542	0	0	0.00310438	1
GSM748279	1	44	0	0	205	0	11.6226	0.488886	9.25796	6.24756	6.38521	5.37794	6.55615	6.81759	7.58158	6.38197	6.51079	6.07253	8.70225	0	0	0.179679	0.0101682	0.0445374	0	0	0.0971273	0	0	0	0.0608046	0.0194237	0.290821	0.111427	0.186012	0	0	0	0	0	0	1
GSM748280	1	57	1	1	8	1	10.8823	0.601854	9.15005	6.4354	5.97249	5.70567	5.00608	7.32184	7.8208	6.00335	6.36679	6.21753	10.6923	0	0	0.206037	0.0278819	0.0709186	0	0	0.084058	0	0	0	0.0337324	0	0.157032	0.157856	0.122918	0	0.0505185	0	0.0601917	0.0288562	0	1
GSM748281	1	80	1	1	4	0	10.7837	0.587646	9.17759	6.37348	6.29623	6.00472	5.26097	7.08509	8.4004	6.70762	6.30909	6.3481	10.2217	0	0	0.0980378	0.1068	0.0141068	0	0	0.0915583	0	0.0142854	0	0.0258496	0.0398518	0.270853	0.162218	0.164775	0.0116644	0	0	0	0	0	1
GSM748282	1	65	1	0	6	1	11.0885	0.545673	9.1258	5.83567	5.73585	5.12051	5.05566	6.14335	7.16314	5.94163	6.30562	6.2622	9.51487	0	0	0.136754	0.0447885	0.081423	0	0	0.103793	0	0	0	0	0	0.256874	0.0759784	0.218725	0.0463301	0	0.0353328	0	0	0	1
GSM748283	1	50	1	1	55	1	10.7489	0.529223	9.16098	6.23272	5.92294	5.75978	5.09502	6.87585	7.81648	6.11198	6.26181	6.18886	10.3598	0	0	0.138463	0.0121076	0.0424369	0	0	0.128939	0	0.0134153	0	0.0356747	0.0225647	0.235242	0.188693	0.0938582	0	0.0305613	0	0.0580442	0	0	1
GSM748284	1	60	1	1	125	0	10.7027	0.634683	8.98264	6.27854	6.16771	6.05506	5.00225	6.50315	7.1316	6.11212	6.00702	6.09831	9.90858	0	0	0.116392	0.111475	0.0572411	0	0.0219784	0.101606	0	0	0	0.0833127	0	0.112325	0.190051	0.137135	0.0430401	0.0254445	0	0	0	0	1
GSM748285	1	70	1	2	13	1	10.9838	0.388256	9.18561	5.66743	5.56562	4.85486	4.72268	5.89284	6.11282	5.32812	6.20608	6.07458	8.31427	0	0	0.100617	0	0.0999264	0	0.000357142	0.213805	0	0	0	0	0	0.216107	0.127024	0.178583	0.00908432	0	0.0188948	0.0356007	0	0	1
GSM748286	1	48	1	1	204	0	11.222	0.372877	9.13837	5.59031	5.54798	4.76153	4.90705	5.14322	6.27994	5.46428	5.75715	5.7632	9.11839	0	0	0.0564897	0	0.110406	0	0	0.15538	0	0	0	0.0456955	0	0.273726	0.195728	0.129422	0.0166355	0.0151399	0	0.00137637	0	0	1
GSM748287	0	58	1	2	15	1	11.1555	0.380202	9.13388	5.66083	5.52762	5.19222	4.95078	5.74555	8.09204	7.03519	6.39629	5.88793	8.56622	0	0	0.106502	0	0.0461691	0	0	0.0703874	0	0	0	0.0417152	0.0851773	0.37876	0.12736	0.111483	0.0324457	0	0	0	0	0	1
GSM748288	0	66	1	1	5	1	11.6482	0.339699	9.17517	5.17489	5.11501	4.43378	4.73266	5.17597	6.35491	4.78425	5.9507	6.10979	9.11127	0	0	0.159975	0	0.117484	0	0	0.0972488	0	0	0	0	0	0.26605	0	0.274453	0.0252649	0	0.0595253	0	0	0	1
GSM748291	1	65	2	0	3	1	11.5662	0.356811	9.25544	5.99639	8.17169	4.67834	4.86984	5.16073	6.5903	5.64754	5.75819	6.05132	8.48305	0	0	0.0834155	0	0.165843	0	0.00181779	0.12443	0	0	0	0	0	0.248294	0.0228602	0.234193	0.0627107	0	0.0564368	0	0	0	1
GSM748292	1	64	2	0	179	0	11.2561	0.475628	9.15946	5.67392	7.44987	4.60585	4.77738	5.81502	7.03657	6.11788	5.74676	6.04173	10.1767	0	0	0.0865995	0.0139847	0.112184	0	0	0.0791376	0	0	0	0	0	0.246021	0.115608	0.184642	0.0569516	0.0347375	0.0701348	0	0	0	1
GSM748294	1	66	2	1	48	0	11.551	0.499697	9.13366	6.21151	5.78883	5.19195	4.74222	6.43386	6.7487	5.9501	5.78811	6.11937	9.87768	0	0	0.197598	0.0237623	0.0725126	0	0	0.169049	0	0	0	0.0236778	0	0.143	0.113653	0.145211	0	0.0955309	0.0160057	0	0	0	1
GSM748295	1	70	2	1	50	0	10.9023	0.751359	9.084	7.01232	6.94572	5.79176	5.05088	7.395	7.53257	6.16631	5.84454	5.71454	8.39668	0	0	0.126602	0.168064	0	0	0.0205521	0.153302	0	0.00181936	0	0.0203937	0	0.139101	0.170111	0.119822	0.0439205	0.0363122	0	0	0	0	1
GSM748296	1	50	2	1	3	0	11.0822	0.393535	9.2255	5.49341	5.93979	5.14486	4.97671	5.77441	6.831	5.26725	6.34977	6.31758	9.33563	0	0	0.0967678	0	0.107575	0	0	0.0657988	0	0	0	0.00967874	0	0.337775	0.086967	0.187737	0	0	0	0.107701	0	0	1
GSM748297	1	75	2	1	5	1	10.8551	0.440874	9.34867	5.92094	5.86905	5.22128	4.87865	6.38938	6.8734	5.22691	6.21136	6.16725	8.74101	0	0	0.0631656	0	0.0733811	0	0.0322008	0.124524	0	0	0	0.0469387	0	0.279646	0.128635	0.207029	0	0	0.0444789	0	0	0	1
GSM748298	0	65	2	1	188	0	11.1623	0.518174	9.13131	6.07988	6.01632	5.88263	4.9237	6.10068	7.61544	5.52062	5.90207	5.7302	8.32453	0	0	0.14505	0.0186987	0.00153601	0	0.00574023	0.128579	0	0	0	0.0922273	0	0.16783	0.194499	0.24584	0	0	0	0	0	0	1
GSM748299	1	79	2	2	2	1	10.9615	0.513203	9.19055	5.78824	6.44917	4.79883	4.86235	6.33906	6.99985	5.60927	5.37536	5.88405	8.29406	0	0	0.124644	0.000626606	0.119262	0	0	0.17617	0	0	0	0	0	0.326608	0.0103965	0.225499	0.0167945	0	0	0	0	0	1
GSM748300	1	80	2	0	7	1	10.7229	0.548889	9.09135	5.86116	5.84951	4.97862	4.88839	5.93987	6.57931	5.05743	5.5685	5.88301	8.95473	0	0	0.177347	0	0.0781782	0	0.00654631	0.160556	0	0	0	0.0383672	0	0.187472	0.0994783	0.213633	0	0.0058738	0.0087928	0.023755	0	0	1
GSM748301	1	44	2	1	24	1	11.112	0.52174	9.06105	6.23508	6.11525	5.53605	4.82177	7.15355	6.90285	6.04392	5.74624	5.95494	8.52593	0	0	0.132192	0.0592303	0.0979381	0	0.0387916	0.124688	0.00985477	0	0	0.0525824	0	0.0330419	0.146646	0.191379	0.113656	0	0	0	0	0	1
GSM748302	1	68	2	0	91	0	11.238	0.461664	9.24655	5.79881	5.43727	4.92335	4.85157	5.27788	6.23456	5.27311	5.77454	5.87701	9.10422	0	0	0.0518558	0	0.0604745	0	0.0207066	0.21704	0	0	0	0	0	0.287413	0.0971007	0.222833	0	0	0	0.0425768	0	0	1
GSM748303	1	55	2	1	17	1	10.5762	0.50721	9.27741	6.40911	6.42796	6.4544	5.0338	5.91005	7.44369	6.02211	5.64896	5.92381	10.2061	0	0	0.0189196	0.0377329	0	0	0.0947153	0.137206	0	0	0	0.0919225	0	0.252489	0.19148	0.102029	0	0.073506	0	0	0	0	0
GSM748304	1	67	2	1	13	1	10.8445	0.387879	9.0645	5.69711	8.84748	4.86108	4.81185	5.64765	6.60979	4.94041	5.56196	5.77557	8.26917	0	0	0.145666	0	0.124041	0	0	0.152885	0	0	0	0	0	0.279677	0.0318942	0.265836	0	0	0	0	0	0	1
GSM748305	1	56	2	2	7	1	11.2951	0.429371	9.12567	5.8387	5.62068	5.40581	4.83313	5.479	7.37419	5.57417	6.2958	5.91702	9.75877	0	0	0.0678403	0	0.0529749	0	0.031775	0.10902	0	0	0	0.0391003	0	0.223561	0.17388	0.148337	0.113157	0	0	0.040354	0	0	1
GSM748306	1	82	2	1	22	1	11.0245	0.441566	9.18624	5.66275	5.6818	4.84317	4.98885	5.79027	6.69262	5.21795	6.20934	5.99045	8.99932	0	0	0.150341	0	0.0742163	0	0	0.137031	0	0	0	0	0	0.268815	0.0505841	0.217789	0.0284298	0.00471068	0.0680838	0	0	0	1
GSM748307	1	57	2	2	76	0	10.8437	0.753821	9.01004	6.46817	6.21456	6.02736	4.92388	7.94479	7.40453	6.1241	6.06234	6.1567	9.96555	0	0	0.150806	0.139381	0.101681	0	0	0.0881507	0	0	0	0.0333424	0	0.132075	0.180258	0.12421	0.0500944	0	0	0	0	0	1
GSM748308	1	64	2	2	27	1	11.2601	0.434429	9.10905	5.69077	5.38656	4.88545	4.8226	4.94342	7.47182	5.13226	6.24987	6.33788	8.7344	0	0	0	0	0.106743	0	0	0.0916651	0	0	0	0	0	0.337991	0.0823486	0.286748	0.00407417	0	0	0.0904305	0	0	1
GSM748309	1	54	2	1	4	1	11.8221	0.373205	9.11249	5.46575	4.86646	4.7514	4.67635	5.27801	5.2406	5.37815	6.20977	5.6702	6.78814	0	0	0.130096	0	0.246295	0	0.0451875	0.117734	0	0	0	0	0	0.0994481	0.000929544	0.189227	0.171082	0	0	0	0	0	1
GSM748310	1	64	2	0	58	1	11.3705	0.642491	9.11083	6.47911	6.46482	5.48643	4.77979	5.74363	7.68156	6.14084	5.68831	6.05157	10.0678	0	0	0.0190572	0.0701854	0.0644073	0	0.0150317	0.133299	0	0	0	0.0348135	0	0.272255	0.205412	0.148176	0	0.00911669	0.0107854	0.0174605	0	0	1
GSM748311	1	50	2	1	48	1	11.9102	0.547791	9.07581	6.14188	6.23351	5.53544	5.09113	6.12472	7.40872	6.1645	5.86407	6.00877	9.03598	0	0	0.0718277	0.0601077	0.0225428	0	0.0287774	0.168997	0	0	0	0.0386969	0	0.193589	0.250269	0.0922678	0	0.0424929	0.0201386	0.0102926	0	0	1
GSM748312	1	60	1	0	13	1	10.5825	0.581169	9.14868	6.34802	7.55424	5.32082	5.02602	7.28613	7.41437	5.59005	5.90026	6.13633	10.4057	0	0.00602749	0.124468	0.0724788	0.0790514	0	0	0.122448	0	0	0	0.0321718	0	0.210365	0.167507	0.142898	0	0.0425838	0	0	0	0	0
GSM748313	1	57	2	2	3	1	10.1543	0.52955	8.88732	6.23102	6.07823	5.86696	5.06789	5.68845	7.00384	5.84461	5.83908	5.93373	10.2632	0	0	0.0176649	0.0503253	0.0892194	0	0.0948543	0.109533	0	0	0	0.0436767	0	0.228155	0.144995	0.110922	0.105874	0	0.00477974	0	0	0	0
GSM748314	1	65	2	2	143	0	11.1364	0.43847	9.04355	5.74988	5.76346	4.64929	5.04281	5.47659	5.7865	5.30518	6.04014	5.87219	9.18077	0	0	0.0660143	0	0.145924	0	0	0.186197	0	0	0	0	0	0.177443	0.0859267	0.225161	0.113333	0	0	0	0	0	1
GSM748315	1	62	2	2	10	1	11.0189	0.592373	8.92812	6.33125	6.21722	5.36186	5.11137	6.9038	7.70555	5.62099	6.07401	5.94598	8.84079	0	0	0.137807	0.125781	0.0481282	0	0.0154201	0.0849638	0	0.0227497	0	0	0.0115952	0.118832	0.179605	0.213783	0.0413355	0	0	0	0	0	1
GSM748316	0	65	2	2	19	1	10.3862	0.479711	9.13675	5.80837	5.46778	4.9996	5.02136	5.69477	6.77995	5.6528	5.85563	5.94622	9.60712	0	0	0.12351	0	0.114283	0	0	0.143581	0	0	0	0	0	0.246923	0.126809	0.146666	0.0959925	0	0.00223576	0	0	0	0
GSM748317	1	69	2	2	5	1	10.8042	0.643346	9.12901	6.69739	6.1977	5.41244	5.13231	7.30336	7.55799	6.88622	5.87603	6.04037	10.8155	0	0.0105992	0.117491	0.0733365	0.114028	0	0	0.0978338	0	0	0	0.00867652	0	0.151711	0.125534	0.136721	0.0674365	0.0966335	0	0	0	0	1
GSM748318	1	77	2	2	134	0	10.9455	0.807685	8.92606	6.81289	6.42634	5.86098	5.20716	7.79396	7.88302	6.4786	6.21581	6.71322	9.77288	0	0	0.175169	0.0776863	0.0954985	0	0	0.0870946	0	0.033556	0	0.0212019	0	0.127814	0.123055	0.158378	0.0397403	0.0608059	0	0	0	0	1
GSM748319	1	71	2	1	0	0	11.1487	0.619137	9.13724	6.39514	6.7703	6.50656	5.16274	6.44007	8.20635	6.0255	6.15316	6.40682	9.81019	0	0	0.101319	0.0682415	0	0	0	0.106839	0	0.0401681	0	0.10748	0	0.182479	0.215777	0.177696	0	0	0	0	0	0	1
GSM748320	1	55	2	1	16	1	10.9528	0.345131	9.29213	5.80777	7.08756	4.59472	4.66179	5.7786	6.90772	5.3431	5.34918	5.77203	9.4106	0	0	0.108932	0	0.0467759	0	0	0.178476	0	0	0	0	0	0.162298	0.0693202	0.245983	0.124189	0	0.0640271	0	0	0	1
GSM748321	1	50	2	2	34	0	10.7686	0.76565	9.06728	6.88789	7.16976	7.22163	5.61888	5.82813	8.47299	6.15918	5.95962	5.9553	10.1539	0	0	0.00973801	0.107102	0.0214908	0	0.0208528	0.0784356	0	0.0493748	0	0.109062	0	0.217554	0.155728	0.193238	0.00158528	0.0358396	0	0	0	0	1
GSM748323	1	50	2	2	5	0	10.9485	0.51405	9.00322	6.04452	6.2592	5.72304	4.99992	6.10885	6.78782	6.02063	6.19182	6.05299	9.16669	0	0	0.0718514	0.119168	0.0113487	0	0.0529837	0.107226	0	0	0	0.040989	0	0.154075	0.158404	0.180552	0.0609249	0.0424769	0	0	0	0	1
GSM748324	1	73	2	0	52	0	10.8587	0.494303	9.21163	6.22827	7.07722	5.71713	5.10965	5.66023	7.31513	6.36077	6.52248	6.39355	9.65975	0	0	0	0.00611509	0.110231	0	0	0.0585821	0	0.0166218	0	0.078828	0.0576041	0.328801	0.141546	0.0881189	0.0414895	0	0.0203473	0.017479	0.00281756	0.0314191	1
GSM748325	1	66	2	0	8	1	11.2085	0.71952	9.1511	6.38046	6.78311	6.59551	5.79503	6.35656	7.77364	5.94648	6.00673	5.62109	8.22152	0	0	0.119208	0.126587	0.00130326	0	0	0.109406	0	0	0	0.103714	0	0.141578	0.182761	0.171771	0.0436715	0	0	0	0	0	1
GSM748326	1	79	2	0	11	0	10.2877	0.437477	9.13332	5.89737	5.70236	5.57159	4.94099	6.63544	6.96288	5.71365	5.92311	6.36408	9.26953	0	0	0.167438	0	0.0302098	0	0.00239572	0.165093	0	0	0	0.111351	0	0.157318	0.16236	0.11198	0.0228467	0.0412895	0.0277185	0	0	0	0
GSM748327	0	53	2	1	28	1	11.1285	0.46339	9.17044	6.10773	7.19671	5.38046	4.79603	5.93545	7.30041	5.34179	5.96249	5.75268	8.92206	0	0	0.0493343	0	0.126346	0	0	0.146794	0	0	0	0.0907717	0	0.167817	0.167733	0.2275	0.0237041	0	0	0	0	0	1
GSM748328	1	58	2	0	3	0	10.4328	0.449128	9.13666	5.93562	6.63542	4.8456	4.89394	5.28299	7.40622	5.76805	5.79363	6.04804	9.37397	0	0	0	0	0.116498	0	0	0.119295	0	0	0	0	0	0.311224	0.182038	0.216053	0	0	0.0548919	0	0	0	0
GSM748329	1	70	2	1	2	0	11.3159	0.39993	9.08133	5.67563	6.18151	4.75781	4.84132	5.18164	6.0741	5.26053	5.85841	5.89673	8.28701	0	0	0.0690858	0	0.0793597	0	0	0.241926	0	0	0	0.0130002	0	0.284546	0	0.27808	0	0	0.0340021	0	0	0	1
GSM748330	1	64	2	2	8	0	11.7863	0.46828	9.23754	5.57703	5.69016	5.07387	4.7726	5.61353	5.87657	5.27525	6.09882	5.92966	9.01885	0	0	0.136241	0	0.137108	0	0.00783824	0.149987	0	0	0	0.0190017	0	0.246243	0.0560204	0.192414	0.0092619	0	0.00395777	0.0419259	0	0	1
GSM748331	1	82	2	0	0	0	11.0485	0.586561	9.12259	6.36768	6.45811	5.66064	5.08129	7.54603	7.29253	5.812	6.11513	6.06744	9.75186	0	0	0.274857	0.0948292	0.040871	0	0	0.0894448	0	0	0	0.0477464	0	0.139784	0.136082	0.176386	0	0	0	0	0	0	1
GSM748332	1	77	2	2	27	0	10.4633	0.42136	9.03762	5.77036	5.82094	5.44939	5.07473	5.43711	6.20801	5.83077	5.67736	6.03548	9.59445	0	0	0.0575704	0.0723567	0.0805407	0	0.0107835	0.0872296	0	0	0	0.0906249	0	0.214346	0.126834	0.10556	0.117412	0.0108024	0.0259398	0	0	0	0
GSM748333	1	61	2	2	41	1	10.529	0.60441	9.01109	6.03205	6.12178	5.23296	5.03103	6.48145	7.14945	5.82731	6.1437	5.82486	9.91974	0	0	0.166647	0.0461702	0.104858	0	0	0.112279	0	0	0	0.00525448	0	0.164795	0.125435	0.183503	0.0910576	0	0	0	0	0	0
GSM748334	1	70	2	1	93	1	10.8578	0.64426	9.03217	6.38007	5.90739	5.23303	4.85133	6.7514	7.5139	5.86096	5.83453	6.20314	10.0629	0	0	0.0789897	0.0141947	0.104122	0	0	0.122607	0	0	0	0	0	0.330229	0.163802	0.155611	0.0304438	0	0	0	0	0	1
GSM748335	1	71	2	0	88	0	11.0259	0.52962	9.12455	5.81184	7.79081	4.53858	4.69089	5.80374	6.24365	5.87572	5.68599	6.08538	8.47848	0	0	0.0527064	0	0.0543764	0	0	0.285824	0	0	0	0.0106743	0	0.240367	0.109034	0.138604	0.0441797	0.0398329	0.0244012	0	0	0	1
GSM748336	0	67	2	2	5	1	10.9984	0.690618	8.97612	6.69461	6.58581	5.83209	4.93722	7.15234	7.29485	5.89349	5.3916	6.16428	9.35938	0	0	0.0475984	0.0909881	0.218287	0	0	0.0683071	0	0.0187508	0	0.0370442	0	0.147284	0.0745292	0.228506	0.0343417	0.0343628	0	0	0	0	1
GSM748337	1	74	2	2	2	1	11.4383	0.502593	8.99282	5.8631	7.87457	5.49761	5.04571	6.37192	7.42255	5.39979	5.57285	6.4754	9.46424	0	0	0.192715	0.0424477	0.0859927	0	0	0.0689578	0	0	0	0.0489314	0.0170638	0.0930964	0.191963	0.244845	0	0	0.0139884	0	0	0	1
GSM748338	1	61	2	0	1	0	11.6394	0.534605	9.22493	5.80618	6.95134	5.52336	4.98956	5.96079	7.04661	5.15759	5.91177	6.35244	10.0185	0	0	0.144685	0.128938	0.0399266	0	0	0.0897189	0	0	0	0.0116074	0	0.262555	0.109373	0.205624	0	0	0.00757191	0	0	0	1
GSM748339	1	47	2	2	2	1	11.1332	0.326646	9.33059	5.60441	5.28732	4.66111	4.9586	6.04443	6.44594	5.15334	5.8655	5.84708	7.86617	0	0	0.116261	0	0.108897	0	0	0.148879	0	0	0	0	0	0.210962	0.101583	0.313417	0	0	0	0	0	0	1
GSM748341	1	46	2	2	206	0	12.1372	0.808508	9.13682	7.11784	6.72678	6.16863	5.37658	7.75369	8.49	7.04077	5.77599	5.73388	9.44359	0	0	0.0805693	0.0715497	0.028885	0	0.0241079	0.0917854	0	0.0451979	0	0.0541545	0	0.238564	0.145537	0.157083	0.0625661	0	0	0	0	0	1
GSM748342	1	63	2	0	104	0	10.7742	0.711998	9.16357	6.54515	6.8709	6.22084	5.18069	7.02801	8.001	6.30801	6.2264	6.10987	9.67636	0	0	0.0744448	0.0943983	0.076932	0	0.0562266	0	0	0.00753023	0	0.0627148	0	0.289779	0.168345	0.155735	0	0.0138942	0	0	0	0	1
GSM748343	1	69	2	2	4	1	11.1433	0.433769	9.01439	5.8799	6.29201	4.55287	4.72427	5.15124	6.2537	4.90868	5.58795	6.08932	8.96148	0	0	0.106119	0	0.0840888	0	0.0451001	0.164205	0	0	0	0	0	0.264249	0.0997532	0.223025	0	0	0	0.01346	0	0	1
GSM748344	1	54	2	2	79	1	10.4741	0.411263	8.91854	5.8262	6.11493	5.02167	4.74738	6.00202	5.91319	4.94687	5.49476	5.34891	7.39984	0	0	0.275057	0	0.195115	0	0	0.0851101	0	0	0	0.0296951	0	0.00109901	0.0703019	0.229271	0.114351	0	0	0	0	0	0
GSM748345	1	45	2	2	9	0	12.295	0.385309	9.22048	5.70815	5.17288	5.3352	4.76811	6.04438	6.45274	5.48762	5.48944	6.22608	8.25177	0	0	0.180728	0	0.187554	0	0	0.0533488	0	0	0	0	0	0.187976	0.0468542	0.290131	0.053408	0	0	0	0	0	1
GSM748346	1	58	2	0	15	1	11.113	0.399099	9.05795	5.89116	6.34522	4.965	4.83691	5.76162	7.0279	6.20039	6.25538	6.13573	9.25602	0	0	0.119784	0.0204988	0.158152	0	0	0.0426802	0	0	0	0.000137554	0	0.243713	0.0790328	0.283354	0.00829254	0.00782381	0.0365316	0	0	0	1
GSM748347	1	55	2	2	8	1	11.9895	0.425291	9.12414	5.73965	6.24885	5.17563	4.90109	5.32422	7.40204	5.2799	5.49074	6.21756	8.65552	0	0	0.106419	0	0.134874	0	0	0.121715	0	0	0	0.0123219	0	0.153753	0.035648	0.315325	0.119944	0	0	0	0	0	1
GSM748348	1	54	2	2	10	1	11.4855	0.459935	9.06638	5.93113	6.70652	4.75368	4.82778	5.70447	6.26393	5.34012	5.32095	5.83112	8.82601	0	0	0.163136	0	0.192947	0	0	0.0886495	0	0	0	0	0	0.0974358	0.00182884	0.324178	0.110098	0	0.021727	0	0	0	1
GSM748349	1	72	2	0	6	1	11.9511	0.403919	9.00278	6.3681	6.06794	4.69197	5.05368	6.03195	6.08288	5.43328	5.53614	5.71614	7.81357	0	0	0.242095	0	0.0723367	0	0	0.205673	0	0	0	0	0	0.18856	0	0.291336	0	0	0	0	0	0	1
GSM748350	1	74	2	1	5	1	10.7469	0.5052	9.16061	6.15277	6.43096	5.66138	5.30553	6.47342	7.51226	5.7785	6.3789	6.17855	8.98467	0	0	0.0806949	0.00485378	0.0606094	0	0	0.135478	0	0	0	0.104188	0	0.273543	0.170326	0.170307	0	0	0	0	0	0	1
GSM748351	0	59	2	2	63	1	10.4487	0.403489	8.88139	6.0291	5.24016	4.8333	4.97239	6.4437	7.60013	6.13037	6.02953	5.94336	8.8993	0	0	0.159201	0	0.0913553	0	0	0.163518	0	0	0	0	0	0.0927933	0.200538	0.173852	0.0938769	0.0206382	0.00422828	0	0	0	0
GSM748352	1	39	2	2	9	1	11.1283	0.522424	9.0315	6.47365	6.54009	6.49396	4.98511	7.58028	7.1437	5.5371	5.68991	6.17728	8.53325	0	0	0.155824	0.0995144	0.122165	0	0	0.108495	0	0	0	0.0271033	0	0.0902567	0.149293	0.212866	0.0344818	0	0	0	0	0	1
GSM748353	1	65	2	2	20	1	11.4031	0.460693	8.99429	6.02302	6.11998	5.75419	4.84864	5.97254	6.63174	5.27141	5.80426	5.74288	8.11468	0	0	0.0498608	0.0314044	0.107048	0	0.0382282	0.155375	0	0	0	0.0814811	0	0.129451	0.135077	0.247284	0.0247903	0	0	0	0	0	1
GSM748354	1	62	2	2	7	0	11.1304	0.305509	9.12365	5.67623	7.29114	4.72038	4.85842	5.44687	6.2629	4.98401	5.75712	5.44233	10.5778	0	0	0.0729953	0	0.103349	0	0	0.186789	0	0	0	0	0	0.311428	0.136846	0.177027	0	0	0	0.011566	0	0	1
GSM748355	1	77	2	0	81	0	10.4653	0.551425	9.07588	5.95212	6.09881	5.68924	5.18641	6.3026	7.34079	5.73828	5.88951	6.25743	10.6508	0	0	0.172344	0.0766944	0	0	0	0.0815606	0	0	0	0.023048	0	0.300343	0.148041	0.143159	0	0	0	0.0548091	0	0	0
GSM748357	1	52	2	0	2	1	10.5847	0.603547	9.10252	6.34457	6.51095	6.04121	4.95739	6.75068	7.50236	6.98115	5.90008	6.1123	9.18625	0	0	0.0558664	0.0646546	0.0951517	0	0	0.0964703	0	0	0	0.109315	0.0187548	0.16439	0.149012	0.194603	0.0517815	0	0	0	0	0	0
GSM748358	0	66	2	2	103	1	10.3829	0.564892	8.97843	6.25261	6.16308	5.18796	5.03067	6.67384	7.10292	5.90581	5.534	6.11015	9.23767	0	0	0.156015	0.0632594	0.0777578	0	0	0.138977	0	0	0	0.00986056	0	0.258879	0.146739	0.120695	0.00615595	0.0216616	0	0	0	0	0
GSM748359	1	71	2	2	6	0	11.7935	0.493233	9.08339	5.88014	6.14447	5.55061	5.08521	5.62505	6.50209	5.17538	5.53448	5.41682	8.39271	0	0	0.0605573	0	0.111403	0	0	0.18867	0	0	0	0.094575	0	0.192161	0.086715	0.265919	0	0	0	0	0	0	1
GSM748360	1	49	2	1	111	0	13.1378	0.479153	9.25832	5.91596	5.9743	5.59898	5.01598	5.42263	7.70489	5.48055	5.95422	5.50875	9.0626	0	0	0.116162	0.0670859	0.0370286	0	0	0.146611	0	0	0	0.0632205	0	0.198491	0.145692	0.214664	0.0110451	0	0	0	0	0	1
GSM748361	1	77	2	0	7	1	10.9114	0.487039	9.24268	5.91969	6.23111	5.12949	4.67785	6.12533	7.44509	5.28631	6.17962	5.4897	9.11984	0	0	0.105555	0.0202841	0.0330117	0	0.0224901	0.162511	0	0	0	0.00427148	0	0.20996	0.171056	0.157465	0.0957251	0	0.0176709	0	0	0	1
GSM748362	0	67	2	1	41	1	11.1896	0.573037	9.35825	6.7694	6.30613	6.6878	5.0209	6.49368	8.30199	5.7198	5.73879	5.78481	9.85531	0	0	0.153091	0.0837623	0.0452598	0	0.00424558	0.054543	0	0.0172105	0	0.0549334	0	0.20279	0.126836	0.222048	0	0.0352805	0	0	0	0	1
GSM748363	1	56	2	1	8	0	11.4115	0.441046	9.05896	5.72465	5.33977	5.12142	4.84125	5.83905	5.8265	4.95377	5.57891	5.38456	8.08692	0	0	0.188774	0	0.11861	0	0.00470541	0.227287	0	0	0	0	0	0.0828519	0.0477978	0.22601	0.0693065	0	0.0346582	0	0	0	1
GSM748364	1	51	2	1	10	1	10.6513	0.453285	8.84549	5.78354	5.12592	5.23775	4.80124	5.69391	6.71795	5.20576	5.86126	5.99782	9.3861	0	0	0.0651366	0	0.0790166	0	0	0.187617	0	0	0	0	0	0.226325	0.0874196	0.30288	0.0516052	0	0	0	0	0	1
GSM748365	1	60	2	2	4	1	11.0818	0.465604	9.14479	5.83281	5.6767	4.99869	4.73446	5.88675	6.49195	5.23335	6.03607	6.06273	9.32799	0	0	0.136297	0	0.129487	0	0	0.122576	0	0	0	0.0463323	0	0.214095	0.125398	0.225814	0	0	0	0	0	0	1
GSM748366	1	66	2	0	1	1	11.2542	0.532869	9.05786	6.08635	7.90283	5.24146	4.88065	6.46257	7.40393	5.75441	6.40577	5.90806	9.1823	0	0	0.237242	0.112008	0.0117646	0	0	0.0803707	0	0	0	0	0	0.21328	0.0721459	0.238661	0	0	0.0345291	0	0	0	1
GSM1465989	0	60	0	0	221	0	10.8051	0.56111	8.82426	6.19002	6.26024	5.44056	4.89913	6.12111	6.89323	6.23652	5.85747	6.55548	9.05701	0	0	0.194658	0.191385	0.0312957	0	0	0.0033133	0	0	0	0	0.0441736	0.0944242	0.0592345	0.257556	0.0533534	0	0.0706055	0	0	0	1
GSM1465991	1	66	2	0	57	0	11.4526	0.578568	9.31218	6.43388	6.79225	6.055	4.85985	6.89167	7.43968	5.65101	5.60958	5.91306	8.7471	0	0	0.193323	0.113365	0.030486	0	0.0187957	0.0744186	0	0	0	0.066756	0	0.140283	0.131116	0.186829	0	0.0446277	0	0	0	0	1
GSM1465992	0	70	2	2	43	1	11.2163	0.455932	8.94466	6.3522	5.6851	5.01917	4.83513	5.4065	6.71916	5.31284	5.81743	5.95005	7.64197	0	0	0.0759673	0.00526848	0.200298	0	0	0.111704	0	0	0	0.0300346	0	0.0615958	0.228599	0.286532	0	0	0	0	0	0	1
GSM1465993	1	82	1	0	14	1	10.639	0.372927	9.00414	5.54943	6.94425	4.51006	4.80145	5.69665	5.73527	5.59619	5.98586	5.76634	8.70838	0	0	0.210801	0	0.156242	0	0	0.118105	0	0	0	0	0	0.173069	0	0.276694	0.0650883	0	0	0	0	0	1
GSM1465994	1	63	1	1	11	1	10.4781	0.668692	8.92297	6.23235	6.37133	5.49887	5.06824	7.37008	7.36508	5.96486	5.69546	6.48288	10.5439	0	0	0.0883095	0.00891078	0.114118	0	0	0.135108	0	0	0	0.0538936	0	0.196925	0.197844	0.138822	0.0641377	0.00193135	0	0	0	0	0
GSM1465995	1	76	2	1	12	0	10.4897	0.603357	8.92346	6.41881	5.94915	6.0807	5.224	7.10287	7.0851	6.07924	5.97116	6.01057	7.36993	0	0	0.168058	0.0811251	0.0902985	0	0	0.131318	0	0	0	0.0594553	0	0.101953	0.189554	0.15363	0	0.024608	0	0	0	0	0
GSM1465996	1	75	2	0	33	0	10.7757	0.345492	9.06422	5.70003	5.58809	4.58497	4.79535	5.75347	5.78726	5.14459	5.80952	5.49103	8.51581	0	0	0.204242	0	0.219642	0	0	0.0884584	0	0	0	0	0	0.18221	0	0.286348	0	0	0.0190998	0	0	0	1
GSM1465997	1	65	2	0	24	0	12.2224	0.421165	9.17085	5.7005	5.8947	5.27966	4.82238	6.26266	6.88367	5.12935	5.5559	5.99426	8.12849	0	0	0.242663	0.0184808	0.0829072	0	0	0.105381	0	0	0	0.0551512	0	0.133394	0.0950155	0.267008	0	0	0	0	0	0	1
GSM1465998	1	48	1	0	200	0	10.8694	0.438566	9.10749	6.02339	6.01464	5.75821	4.99884	5.79029	6.92146	5.88329	6.25109	6.02541	9.63732	0	0	0.0440392	0	0.037963	0	0.0428649	0.147219	0	0.0121947	0	0.0563874	0	0.264081	0.190654	0.0412223	0	0.0588194	0	0.104555	0	0	1
GSM1465999	1	72	2	0	73	1	11.3332	0.344096	9.25593	5.35665	5.4182	4.60816	4.9439	5.32017	5.60739	4.92907	5.68045	5.53579	7.73535	0	0	0.171477	0	0.172167	0	0	0.144001	0	0	0	0	0	0.193622	0	0.245942	0.0224919	0	0.0502983	0	0	0	1
GSM773540	0	55	0	1	8.43333	1	9.8318	0.288761	8.8658	5.6114	5.89443	4.94481	5.06436	5.22971	5.91292	5.12527	5.99158	5.42524	8.03975	0	0	0.0986956	0	0.126395	0	0	0.0910373	0	0	0	0.000320358	0	0.314096	0.177402	0.192054	0	0	0	0	0	0	0
GSM773541	0	38	0	1	1.9	1	11.6801	0.402357	9.38732	5.71332	6.61097	5.19024	4.834	6.18905	7.75959	5.86523	5.98655	5.90536	9.4267	0	0	0.086627	0.0529136	0.0423116	0	0	0.0372116	0	0	0	0	0.0469286	0.353725	0.0490705	0.197764	0.0239272	0	0.0326	0.076921	0	0	1
GSM773542	1	30	0	1	86.7	0	11.2404	0.337902	9.16101	5.64908	5.69427	5.02194	4.8065	5.96077	7.27318	5.02969	6.39626	5.57782	9.17701	0	0	0.101338	0	0.0968191	0	0	0	0	0	0	0	0.15369	0.258269	0	0.239426	0	0	0.150457	0	0	0	1
GSM773543	0	64	0	1	39.1	0	10.9135	0.307601	9.26819	5.4988	5.37473	4.70216	4.92322	6.6022	6.59724	5.04935	6.90261	6.41248	7.86802	0	0	0.279147	0	0.0785074	0	0	0.102533	0	0	0	0	0.00100797	0.0671571	0.204802	0.266846	0	0	0	0	0	0	1
GSM773544	0	63	0	1	78.9667	0	11.3986	0.361196	8.97453	5.26295	5.54757	5.14062	4.70009	5.92711	6.52386	6.20227	6.34809	5.81901	8.98804	0	0	0.314255	0	0.123632	0	0	0	0	0	0	0	0	0.158893	0	0.338453	0.0487211	0	0.0160459	0	0	0	1
GSM773545	0	60	0	1	62.6333	0	11.1456	0.562588	9.11963	6.27501	7.33299	6.40048	5.2095	6.38007	7.43132	5.26176	6.19497	6.51806	8.31785	0	0	0.0410437	0.104547	0.0694129	0	0	0.090759	0	0	0	0.0944195	0	0.281701	0.190314	0.127802	0	0	0	0	0	0	1
GSM773546	0	68	0	1	20.2	0	11.3153	0.32174	9.21199	5.54882	5.46544	4.79411	4.90547	5.84171	6.92619	5.38598	6.04491	5.7897	10.4501	0	0	0.16463	0	0	0	0	0.128458	0	0	0	0	0	0.251948	0.092485	0.28921	0	0	0.0643787	0.00889005	0	0	1
GSM773547	1	58	0	1	4.76667	0	10.4094	0.497802	9.14742	5.77982	6.60218	5.94836	5.10901	5.94992	6.72863	5.52468	6.34892	6.63446	9.41839	0	0	0.0406947	0.0768521	0.12063	0	0	0.061132	0	0	0	0.0528249	0	0.185696	0.0706822	0.249208	0.0261357	0	0.116145	0	0	0	0
GSM773548	0	63	0	0	63.9667	0	10.868	0.409412	9.04327	5.74748	5.19555	4.72064	4.83994	5.34365	5.7403	4.59934	5.95971	6.34706	9.13012	0	0	0.168039	0	0.128051	0	0.0164918	0.116	0	0	0	0.0117732	0	0.216806	0.09979	0.197095	0	0	0.0459534	0	0	0	1
GSM773549	0	56	0	0	61.1667	0	11.3177	0.478182	9.12195	6.1318	6.34481	5.39062	5.09659	6.30765	7.64138	5.88187	6.39404	6.14884	8.34762	0	0	0.119027	0.02	0.0913976	0	0	0.0481266	0	0	0	0.066974	0	0.353755	0.127616	0.173104	0	0	0	0	0	0	1
GSM773550	0	34	0	0	60.9333	0	11.0606	0.42485	9.07437	5.61295	5.63282	5.00722	4.89867	5.61884	6.39936	5.89009	6.40056	5.99069	9.43914	0	0	0.219276	0	0.116055	0	0	0.0561062	0	0	0	0	0	0.135662	0	0.366292	0	0	0.0341356	0.0724727	0	0	1
GSM773551	0	75	0	1	45.3	1	10.8154	0.576183	9.12109	6.65555	7.10864	5.62114	4.97637	5.91787	7.55506	7.75083	6.0136	5.97668	8.89179	0	0	0.034902	0.0104568	0.168887	0	0	0.110899	0	0	0	0.0731744	0.0130052	0.113568	0.151237	0.145266	0.113413	0.0440378	0	0	0.0211525	0	1
GSM773552	1	60	0	1	19.6667	1	11.2152	0.417609	9.4626	6.36298	6.53432	6.79339	5.18825	5.86045	7.29266	5.1806	5.78897	5.78198	10.8171	0	0	0.100764	0.0380154	0.0744563	0	0.0879838	0.0234544	0	0	0	0.133995	0	0.157791	0.16828	0.145401	0.044466	0.025393	0	0	0	0	1
GSM773553	0	46	0	0	14.6	1	10.0838	0.335739	9.14217	5.58429	5.79308	5.22864	5.07432	5.63248	5.70295	5.33764	6.18896	6.19433	8.33214	0	0	0.220498	0.0465663	0.126731	0	0	0.133975	0	0	0	0.0071337	0	0.0796967	0.0269953	0.210077	0.148326	0	0	0	0	0	0
GSM773554	0	60	0	0	28.7	1	9.93388	0.318161	9.05615	5.30928	5.59069	4.84211	5.0923	5.62322	6.21487	4.78309	6.49285	6.13003	7.6053	0	0	0.212573	0	0.184018	0	0	0.0988032	0	0	0	0	0	0.268592	0.0141992	0.221815	0	0	0	0	0	0	0
GSM773555	1	61	0	0	17.9333	1	10.8263	0.478197	9.02677	6.64755	7.3999	6.81571	5.08393	7.01166	6.98829	5.26502	5.91796	5.78892	9.63261	0	0	0.203442	0.116062	0.0056186	0	0.112862	0.0866371	0	0	0	0.0512778	0	0.124393	0.212052	0.0625254	0	0.0251299	0	0	0	0	1
GSM773556	1	63	0	0	48.7333	1	10.9552	0.395469	8.96244	5.60015	6.52718	5.12477	4.87935	5.65541	6.67565	4.58864	5.96708	5.4157	8.71377	0	0	0.162425	0	0.013934	0	0	0.187423	0	0	0	0	0	0.181897	0.136719	0.317602	0	0	0	0	0	0	1
GSM773557	1	47	0	1	49.1667	0	10.5359	0.534076	8.9471	6.22239	6.37504	5.22761	4.74623	6.72739	7.07173	6.09663	5.59354	6.24706	10.0976	0	0	0.255825	0.0688215	0.0370435	0	0	0.182979	0	0	0	0	0	0.07451	0.119513	0.169318	0.0919899	0	0	0	0	0	0
GSM773558	1	59	0	1	61.8667	0	10.8385	0.304639	9.2795	5.41525	5.88128	4.63295	4.96707	5.45935	5.55535	3.78236	6.19285	5.89687	10.0501	0	0	0.224169	0	0.0210696	0	0	0.14099	0	0	0	0	0	0.344522	0	0.200285	0	0	0	0.0689637	0	0	1
GSM773559	1	64	0	1	102.233	0	10.7318	0.488162	9.57182	6.56174	7.62176	7.16151	4.94869	6.63886	8.44233	6.99668	5.75407	5.59625	8.82516	0	0	0.0451078	0.0519051	0	0	0.0925674	0.0497718	0	0	0	0.0501762	0.105087	0.164684	0.158241	0.18834	0.0941196	0	0	0	0	0	1
GSM773560	1	60	0	1	38.0667	0	11.1294	0.456827	9.45503	6.41675	6.13746	5.27464	5.01912	7.80738	7.62193	6.10046	5.89127	6.56724	10.7088	0.00866577	0	0.226066	0	0.0745727	0	0.00410637	0.149625	0	0	0	0	0	0.146003	0.199878	0.111068	0.0800155	0	0	0	0	0	1
GSM773561	1	61	0	0	60.8333	0	10.2708	0.663542	8.61253	6.38159	6.57942	5.90422	5.32077	6.68338	6.81773	5.197	5.86095	6.45449	9.48844	0	0	0.101562	0.178847	0.101991	0	0	0.113702	0	0	0	0.0444178	0	0.10915	0.125681	0.191857	0.020238	0.0125557	0	0	0	0	0
GSM773562	0	53	0	0	53.6667	0	11.1083	0.562413	9.12684	6.33269	5.97562	5.77496	5.21123	7.07734	7.99988	4.92716	6.54605	6.43637	9.42889	0	0	0.195578	0	0.110072	0	0	0.158412	0	0	0	0.115744	0	0.0899008	0.222859	0.107435	0	0	0	0	0	0	1
GSM773563	1	53	0	0	67.1333	0	10.5989	0.569147	9.15192	6.75095	7.29197	5.95104	4.92954	6.36576	7.17131	6.12533	6.38616	5.95482	9.63781	0	0	0.1379	0.1316	0.040365	0	0.121579	0.042263	0	0	0	0.00216308	0	0.173728	0.165668	0.110705	0.0605326	0.0134967	0	0	0	0	0
GSM773564	1	53	0	0	60.8667	0	10.906	0.465961	9.20322	6.14266	6.54932	5.25777	4.96919	6.65087	7.4601	6.01063	6.39163	6.4716	8.41613	0	0	0.06938	0	0.0917076	0	0	0.18027	0	0	0	0	0	0.255927	0.13606	0.184955	0.0817008	0	0	0	0	0	1
GSM773565	1	67	0	0	73.0333	0	10.7974	0.598299	9.17864	6.03972	6.44884	5.93706	5.02977	5.99514	7.64959	4.63367	6.68578	5.70941	10.0167	0	0	0.0880166	0	0.0525698	0	0.00467201	0.0559613	0	0	0	0.102031	0	0.351158	0.153898	0.0986799	0	0	0	0	0	0.0930141	1
GSM773566	0	69	0	0	111.4	0	10.9279	0.59386	9.19975	6.16418	6.0798	5.65753	4.86302	7.47119	7.26955	6.56687	6.3564	6.48123	10.5343	0	0.00438486	0.23061	0.0663694	0.0677831	0	0	0.100479	0	0	0	0.0142482	0	0.0978102	0.110587	0.183889	0.0532658	0.0247656	0.0458076	0	0	0	1
GSM773567	1	64	0	0	44.2667	0	10.4969	0.635864	9.08409	6.13007	6.16884	5.29356	5.096	7.17172	8.58608	6.26097	6.30821	6.56919	8.74175	0	0	0.108771	0.00591854	0.0671741	0	0	0.0402905	0	0.0221645	0	0	0.0170807	0.418178	0.0265395	0.251186	0	0	0.0426968	0	0	0	0
GSM773568	0	69	0	0	97.5	0	10.8565	0.526165	9.29557	5.97243	6.00022	5.12781	4.87433	5.66933	7.82261	6.24176	6.01467	6.3139	11.0581	0	0	0.0431674	0	0.0522903	0	0	0.0953115	0	0	0	0	0	0.485604	0	0.309637	0	0	0	0.0139897	0	0	1
GSM773569	0	50	0	0	96	0	10.7015	0.520171	8.92817	6.39361	6.62348	5.35335	4.94427	8.11736	6.74992	5.82683	5.97639	5.76518	7.43156	0	0.0528971	0.158707	0.0443252	0.22602	0	0	0.0270243	0	0	0	0.0176876	0	0.127275	0.155239	0.190825	0	0	0	0	0	0	1
GSM773570	0	70	0	0	57.4667	0	10.4471	0.774557	8.84902	6.58596	6.75937	5.48193	4.99472	8.4012	7.25521	5.65895	6.32612	6.45324	9.58809	0	0.0654457	0.284986	0.0670377	0.0448715	0	0	0.140204	0	0	0	0.0410599	0	0.0900378	0.141245	0.125113	0	0	0	0	0	0	0
GSM773571	1	57	0	1	54.6	1	10.7557	0.544964	9.05171	6.14597	5.63664	5.1834	4.91483	5.44054	7.93895	6.11442	6.10527	6.01464	10.6177	0	0	0.0233543	0	0.0870292	0	0	0.0767341	0	0	0	0.00770099	0	0.403488	0.0663798	0.274905	0.0203892	0.00686956	0.0331497	0	0	0	1
GSM773572	1	58	0	1	10.5	1	10.9506	0.806903	9.31577	7.04499	7.27408	6.77023	5.04686	7.91041	8.225	5.33311	5.78839	6.29378	10.9621	0	0	0.144939	0.160775	0.00299385	0	0.0337481	0.0902279	0	0.0341695	0	0.00672887	0	0.165909	0.208364	0.121685	0	0.0304589	0	0	0	0	1
GSM773573	1	69	0	1	3.3	1	10.5455	0.353282	9.3103	5.45072	5.97648	5.36269	6.50911	5.47128	7.88121	4.65276	6.17858	5.43511	10.5226	0	0	0.176026	0	0	0	0	0	0	0	0	0.0566229	0	0.466266	0.108242	0.192843	0	0	0	0	0	0	0
GSM773574	1	61	0	1	3.33333	1	10.7351	0.522076	9.08946	6.4162	6.51514	5.4397	4.90719	6.28454	7.91431	6.22092	5.99212	6.14617	10.346	0	0	0.0731434	0.0284093	0.0890289	0	0	0.124541	0	0	0	0.0117615	0	0.277685	0.138899	0.175421	0.0811106	0	0	0	0	0	1
GSM773575	1	68	0	1	5.43333	1	11.4237	0.647869	9.14443	6.63092	7.29447	5.93224	5.01111	6.97953	7.99403	5.17085	6.20357	5.90225	8.85314	0	0	0.206816	0.103933	0	0	0	0.189439	0	0.0175794	0	0	0.0148249	0.237685	0.204811	0.0249126	0	0	0	0	0	0	1
GSM773576	0	64	0	1	6.53333	1	11.1269	0.796457	8.96207	6.48369	6.87426	6.51406	5.56262	9.00897	7.20349	5.87483	5.82992	7.01962	10.9914	0	0	0.450772	0.173641	0	0	0	0.026111	0	0.0419684	0	0	0	0.0489694	0.0859252	0.172613	0	0	0	0	0	0	1
GSM773577	0	69	0	1	24.1	1	10.7651	0.669124	8.84573	6.65297	6.06043	5.07985	5.07736	7.94632	7.26486	5.91716	5.7684	6.48639	9.48926	0	0.140413	0.0649697	0	0.207112	0	0	0.0854004	0	0	0	0.0268544	0	0.114995	0.102404	0.164589	0.0810966	0.0121664	0	0	0	0	1
GSM773578	0	66	0	1	22.5333	1	11.2477	0.373066	9.34437	6.20834	6.10895	5.22891	4.86723	5.76245	6.59696	6.67557	6.23346	6.21645	8.39859	0	0	0.0899575	0.00170958	0.112296	0	0	0.151117	0	0	0	0.0407296	0	0.0934186	0.203936	0.148648	0.148155	0.0100334	0	0	0	0	1
GSM773579	1	68	0	1	8.33333	1	11.3284	0.400718	9.39262	5.53962	6.22212	5.30188	4.7239	6.36711	7.5604	4.85513	6.12284	6.4711	9.545	0	0	0.18964	0	0.0211044	0	0	0.0977579	0	0	0	0	0.0224878	0.131319	0.132498	0.286113	0	0	0.11908	0	0	0	1
GSM773580	1	69	0	1	42.7	1	11.0217	0.704937	8.99732	6.48021	6.81302	5.82487	5.0522	8.23559	7.56193	5.21102	5.75388	6.5821	11.3187	0	0	0.270302	0.132143	0.0701599	0	0	0.0732305	0	0	0	0.0104726	0	0.121706	0.140082	0.171788	0	0	0.0101159	0	0	0	1
GSM773581	1	64	0	0	9.9	1	11.5262	0.421666	9.44744	6.16858	6.39232	5.75411	4.9774	6.16602	7.91934	5.87793	5.39164	5.4158	9.65383	0	0	0.151826	0.0512219	0	0	0.141431	0.0176655	0	0	0	0	0	0.295977	0.148366	0.136859	0.0566541	0	0	0	0	0	1
GSM773582	1	64	0	0	17.0667	1	11.3356	0.36371	9.34631	6.13244	5.93126	5.32565	4.85896	6.94763	6.54533	6.06898	6.20092	5.71964	9.26596	0	0	0.349674	0	0.0624731	0	0	0.0452045	0	0	0	0	0	0.219303	0.0674987	0.186698	0.069149	0	0	0	0	0	1
GSM773583	1	66	0	0	21.1667	1	10.8404	0.817136	9.23266	6.80127	7.2777	6.10221	5.02494	8.04148	8.51369	5.845	6.87931	6.4152	10.3103	0	0	0.099924	0.066053	0.0577442	0	0.0185591	0.0471888	0.00163334	0.0926024	0	0.0200472	0.0169197	0.30948	0.190031	0.0671657	0	0	0.00634724	0	0	0.00630407	1
GSM773584	1	64	0	0	27.1	1	10.4678	0.469819	9.091	5.61183	6.04677	5.19813	5.048	5.9283	8.19132	5.24374	5.79208	6.13056	9.60323	0	0	0.0451351	0	0.0201845	0	0	0.0387944	0	0	0	0	0	0.576262	0	0.319624	0	0	0	0	0	0	0
GSM773585	0	68	0	0	46.2333	1	10.933	0.499145	9.14028	5.92223	5.68138	5.18081	5.19215	5.53185	7.58847	6.2277	5.8812	6.42356	9.78221	0	0	0.0616735	0	0.102185	0	0	0.0361055	0	0	0	0.0326167	0	0.409757	0.0818301	0.172887	0.0544013	0	0.0485442	0	0	0	1
GSM773586	1	68	0	0	38.1333	1	11.3534	0.442106	9.5118	5.956	6.086	5.5951	4.9409	6.5676	7.39748	4.59077	5.78688	5.64386	10.8286	0	0	0.152026	0.0137841	0	0	0.095458	0.0814282	0	0	0	0.0309591	0	0.26134	0.143689	0.221316	0	0	0	0	0	0	1
GSM773587	1	63	0	0	8.6	1	10.861	0.506327	9.19717	5.80487	7.43521	5.11262	4.77775	6.58096	7.63999	5.32144	6.8712	6.19729	9.61052	0	0	0.197299	0.0158018	0.0615859	0	0	0.0788197	0	0	0	0	0	0.353853	0.105986	0.175911	0	0	0	0	0	0.0107439	1
GSM773588	0	58	0	0	9.06667	1	11.0968	0.798922	8.96234	6.75546	6.90617	5.60567	5.11912	7.72676	7.57327	6.04842	5.57806	7.1741	10.8354	0	0	0.178213	0.157116	0.087038	0	0	0.0739076	0	0	0	0	0	0.00839597	0.130074	0.254115	0.0399304	0	0.0712102	0	0	0	1
GSM773589	1	71	0	0	35.0667	1	11.1396	0.664047	9.31482	6.39656	7.16506	6.11359	5.12664	7.20961	8.55475	5.53007	6.50094	6.0488	9.39144	0	0	0.0621311	0.0337906	0.0423209	0	0	0.0292707	0	0.104571	0	0.0553756	0.0119873	0.347075	0.188089	0.107441	0	0	0	0	0	0.0179477	1
GSM773590	0	52	0	0	26	1	10.6247	0.732054	8.96356	6.90054	7.32644	5.99924	5.18447	7.77203	8.00733	6.51789	5.92125	5.94762	9.73038	0	0	0.265501	0.164287	0.0676687	0	0.0130703	0.0518899	0	0	0	0.021584	0	0.0918309	0.168512	0.13761	0	0.0180465	0	0	0	0	0
GSM773591	1	66	0	0	20.7333	1	11.0782	0.394827	9.29853	5.99176	6.00577	5.55022	4.96689	5.47595	8.25822	5.77897	6.36569	6.37327	10.4881	0	0	0.0199499	0	0.0643824	0	0.00570521	0.0321579	0	0	0	0.0660921	0	0.288346	0.168048	0.273723	0	0.0156872	0.0659082	0	0	0	1
GSM773592	0	66	0	0	9.56667	1	10.6623	0.315045	8.97378	5.48032	5.32123	4.56961	4.89106	5.75149	6.42291	5.0127	5.82683	5.82894	10.6701	0	0	0.210193	0	0.0740914	0	0	0.0420167	0	0	0	0	0	0.313528	0.0655462	0.284098	0.0105266	0	0	0	0	0	1
GSM773593	0	47	0	0	45.4333	1	10.7457	0.457462	8.97074	6.16769	6.32969	5.44666	4.99792	5.60934	7.42526	7.93586	6.27029	6.02712	8.94328	0	0	0	0	0.171215	0	0	0.0674539	0	0	0	0.0590871	0	0.178763	0.161458	0.160621	0.201402	0	0	0	0	0	1
GSM773594	1	64	0	0	6.6	1	10.7207	0.780738	8.85161	6.29509	6.32482	5.28317	4.92082	7.38325	6.30976	5.20653	5.89642	6.57855	9.75875	0	0.0623941	0.126918	0.150332	0.171918	0	0	0.0774481	0	0	0	0	0	0.118497	0.0130894	0.256383	0	0	0.0230215	0	0	0	1
GSM773595	1	54	0	0	33.2333	1	11.4214	0.588798	9.21615	6.25424	6.22427	5.02213	4.74896	6.3605	7.15769	6.36375	6.15751	6.0767	9.12566	0	0	0.102145	0.0651278	0.118732	0	0	0.0974082	0	0	0	0	0	0.106323	0.104785	0.237671	0.153852	0	0.0139552	0	0	0	1
GSM773596	0	67	0	0	21.8667	1	11.0865	0.805929	8.94766	7.01224	6.41543	5.31368	4.91808	5.66767	7.39376	6.45101	6.11035	6.56496	9.81789	0	0	0	0.136575	0.111734	0	0.0358214	0.0886687	0	0	0	0.00101562	0	0.160485	0.00159772	0.226231	0.109107	0.0956351	0.0331302	0	0	0	1
GSM773597	0	54	0	1	8.63333	0	11.3757	0.472975	9.15458	6.07216	6.3137	5.21922	4.89386	5.8312	7.42702	6.62205	6.16535	6.09057	8.59192	0	0	0.171025	0.0279599	0.136188	0	0	0.0775814	0	0	0	0.0107914	0	0.176872	0.128811	0.256098	0.0146724	0	0	0	0	0	1
GSM773598	1	65	0	1	76.3	0	10.7571	0.382986	9.05823	5.59436	5.80489	6.52657	5.06658	5.48485	6.3455	4.22327	5.65781	5.62748	8.61679	0	0	0.201474	0.0514477	0.00470059	0	0	0.160387	0	0	0.00204543	0.119139	0	0.112368	0.161346	0.110696	0	0	0.0763963	0	0	0	1
GSM773599	0	49	0	1	63.8667	0	10.6689	0.467958	9.06547	6.42742	6.44592	5.97364	5.34151	7.49367	7.24861	4.31764	6.02435	6.17092	9.97165	0	0	0.286283	0.0805545	0	0	0.02388	0.0927233	0	0	0	0.0811288	0	0.210657	0.156089	0.0686848	0	0	0	0	0	0	1
GSM773600	1	62	0	1	68.2667	0	11.0516	0.461385	9.21753	6.46759	6.75818	5.61278	4.96288	6.63072	8.21791	6.09358	5.6406	5.72528	10.8161	0	0	0.231553	0.0122579	0.0445619	0	0.0137679	0.0927237	0	0	0	0.0465817	0	0.203394	0.160357	0.194802	0	0	0	0	0	0	1
GSM773601	1	61	0	1	49.1667	0	11.4948	0.332369	9.43332	5.58997	6.25557	6.41805	5.13728	5.31873	8.34071	4.29301	7.11458	5.68701	8.83635	0	0	0.114178	0	0	0	0	0.103362	0	0	0	0.107691	0.0659831	0.241874	0.23295	0.133961	0	0	0	0	0	0	1
GSM773602	1	57	0	1	51.3	0	10.6231	0.623124	8.81099	5.91242	6.51502	5.40616	5.01174	6.17275	7.03021	5.72902	6.09296	7.34079	10.318	0	0	0.128887	0.134299	0.0978992	0	0	0.00861644	0	0	0	0	0.0555747	0.221466	0.0561203	0.175327	0	0	0.12181	0	0	0	0
GSM773603	1	60	0	1	21.2	0	10.5518	0.418841	9.14954	5.96025	6.20784	5.18029	4.93621	6.24609	7.32152	4.82571	5.51661	6.10119	10.1924	0	0	0.149845	0	0	0	0.0768368	0.156267	0	0	0	0	0	0.299049	0.0817313	0.236272	0	0	0	0	0	0	0
GSM773604	1	46	0	1	10.6	0	11.0236	0.650322	9.26375	6.80369	8.63206	7.81431	5.57382	7.13093	8.31964	4.89576	6.74388	5.48771	9.50477	0	0	0.051361	0.0241191	0	0	0.0489539	0.10127	0	0.118185	0	0.153421	0	0.250089	0.209229	0.0346413	0	0	0	0	0	0.00873094	1
GSM773605	1	52	0	1	66.8333	0	10.8207	0.70019	8.93227	6.56796	6.47655	5.24881	4.91166	8.67428	7.29763	5.67562	6.11478	6.58559	10.7421	0	0.127186	0.15957	0.00400662	0.190538	0	0	0.0854207	0	0	0	0.0108478	0	0.184391	0.105291	0.132749	0	0	0	0	0	0	1
GSM773606	0	54	0	1	65.5	0	10.595	0.50395	8.92426	5.72945	5.68772	6.32221	5.49977	5.26454	6.28234	5.73353	6.63607	7.84159	8.8753	0	0	0	0.0407362	0.115749	0	0	0	0	0	0.00620173	0.182674	0.198138	0.171383	0.0167866	0.12831	0	0	0.140021	0	0	0	0
GSM773607	0	58	0	0	80.8333	0	10.5125	0.611678	8.93836	5.87912	5.81455	5.57548	5.21875	6.0154	8.6899	6.18963	6.02418	7.18089	8.28617	0	0	0	0.0508009	0.0726985	0	0	0.0201219	0	0.0220568	0	0.0430987	0.0931385	0.313866	0	0.327586	0.0566322	0	0	0	0	0	0
GSM773608	0	64	0	0	52.2	0	10.4382	0.613238	8.66572	6.03597	5.77409	5.15053	5.05272	6.55753	6.24702	5.68342	6.01571	6.88829	9.25252	0	0	0.200021	0.0399763	0.101823	0	0	0.105742	0	0	0	0.00194044	0	0.0834668	0.0390485	0.230859	0.0263562	0	0.170767	0	0	0	0
GSM773609	0	65	0	0	33	0	10.5971	0.620859	8.82267	6.15158	6.05877	5.28085	4.90943	5.42244	6.73091	6.39624	6.11336	6.74689	9.23221	0	0	0.0386271	0.069475	0.139354	0	0	0.0504523	0	0	0	0.0499743	0	0.138873	0.0585712	0.202019	0.0931288	0.0610113	0.053929	0.0445855	0	0	0
GSM773610	1	52	0	0	24.3	0	11.0328	0.590273	9.20211	6.32992	6.62916	5.81332	4.94978	5.96761	7.29014	6.3032	5.90157	6.59514	9.68476	0	0	0.0582635	0.112534	0.106167	0	0	0.0907872	0	0	0	0.0384386	0	0.150895	0.155606	0.138732	0.105539	0.0430379	0	0	0	0	1
GSM773611	1	61	0	0	78.4667	0	10.8177	0.752932	8.91107	6.72341	6.87633	5.31776	5.19349	7.41801	7.59415	6.20341	5.94347	6.32843	8.24101	0	0	0.130849	0.0587825	0.247373	0	0	0.0297098	0	0	0	0	0	0.231946	0.0339605	0.181328	0.0750272	0.0110236	0	0	0	0	1
GSM773612	1	61	0	0	27.2667	0	10.6335	1.00952	8.85946	7.01494	7.81271	6.24881	5.05036	9.10311	7.97296	5.79527	5.58069	6.46437	10.7545	0	0.118758	0.180035	0.137015	0.0817789	0	0	0.0750247	0	0	0	0.0164655	0	0.10101	0.113637	0.176275	0	0	0	0	0	0	0
GSM773613	0	62	0	0	66.9667	0	11.4598	0.616993	9.23036	6.51621	7.64449	7.03959	5.23427	7.26099	8.45517	5.77493	6.21644	6.09108	9.5987	0	0	0.131241	0.0357324	0	0	0.0604557	0.0586445	0	0.101986	0	0.0731868	0	0.245206	0.196004	0.0975429	0	0	0	0	0	0	1
GSM773614	0	47	0	0	84.9667	0	11.6353	0.549348	9.06695	6.14847	5.99957	4.91092	4.87761	5.78807	6.97277	5.4374	6.10936	6.29506	9.76448	0	0	0.101398	0	0.13616	0	0	0.0976861	0	0	0	0.0149482	0	0.271612	0.0652488	0.228611	0.0236878	0.0363823	0.024266	0	0	0	1
GSM773615	1	64	0	0	113.7	0	10.387	0.344581	9.17142	5.68705	5.59869	4.88244	5.02451	5.28285	6.28491	4.70528	6.04435	5.80395	7.6706	0	0	0.195945	0	0.181451	0	0	0.0779003	0	0	0	0.0640794	0	0.164593	0.161827	0.127192	0	0.0270119	0	0	0	0	0
GSM773616	1	50	0	0	60.2	0	11.711	0.397611	9.67531	6.13693	7.71426	6.4214	6.82524	6.04604	8.22043	5.25699	6.64371	5.31729	8.51435	0	0	0.110874	0	0	0	0.0466324	0.119635	0	0	0	0.180689	0	0.249991	0.20318	0.0889984	0	0	0	0	0	0	1
GSM773617	0	66	0	0	64.5667	0	11.1542	0.580945	9.08056	6.10747	6.11488	5.09608	4.88076	7.15492	7.00312	6.7257	6.38996	5.97445	8.14152	0	0	0.228116	0.0548877	0.0604905	0	0	0.122014	0	0	0	0	0.00206512	0.145121	0.0905192	0.200863	0.0630669	0	0.0328559	0	0	0	1
GSM773618	1	56	0	0	50.6667	0	10.873	0.432166	9.13309	5.72186	5.47117	5.18973	5.00475	5.7792	6.83763	6.76142	6.18113	6.68526	8.38597	0	0	0.0725664	0.0251125	0.114566	0	0	0.00224268	0	0	0	0.00423077	0.0385857	0.185789	0.0396862	0.111075	0.25187	0	0.154275	0	0	0	1
GSM773619	1	76	0	0	45.8333	0	10.4296	0.54233	9.02866	5.86817	5.76682	5.0531	4.92851	5.43981	7.67112	6.90455	5.94146	6.30767	10.5442	0	0	0	0.0189529	0.146944	0	0	0	0	0	0	0	0	0.322456	0.0519704	0.236951	0.158513	0	0.0642131	0	0	0	0
GSM773620	0	56	0	0	58.5333	0	10.5234	0.54902	8.95316	5.94244	6.15822	5.55162	5.12494	5.29046	6.65273	5.9462	6.02984	7.40856	9.39981	0	0	0	0.11485	0.13233	0	0	0.00332893	0	0	0	0.0461168	0	0.216601	0.0261538	0.270569	0.0524837	0	0.137567	0	0	0	0
GSM773621	1	53	0	0	53.2333	0	10.9383	0.500967	9.33118	6.43382	7.20934	6.57163	5.18253	6.73416	7.88027	5.34048	6.18816	5.884	10.9307	0	0	0.168032	0.0536476	0	0	0.0643455	0.0610926	0	0	0	0.104379	0	0.225186	0.14358	0.176864	0	0	0	0.00287427	0	0	1
GSM773622	1	57	0	0	57.1333	0	10.4437	0.613592	8.93236	5.86726	6.2187	5.75014	5.12414	5.17816	6.48764	6.02834	6.61523	7.69786	8.81288	0	0	0	0.0790135	0.1047	0	0	0	0	0	0	0.0987678	0.0764774	0.186629	0	0.207293	0.0271614	0	0.105106	0.114853	0	0	0
GSM773623	0	61	0	0	54.5667	0	10.3943	0.58755	8.5271	5.87699	5.81267	4.93025	4.98731	6.18975	6.24644	5.71183	6.34693	6.12781	8.36631	0	0	0.0953579	0	0.163212	0	0	0.0841516	0	0	0	0.0165035	0	0.243213	0.0795336	0.150595	0.055404	0	0	0.11203	0	0	0
GSM773624	0	66	0	0	55.1	0	10.4298	0.516875	8.75489	5.96102	5.23336	4.88162	5.03294	5.97202	5.73002	5.40331	5.51743	6.50085	8.91738	0	0	0.114494	0	0.207917	0	0	0.148355	0	0	0	0.0911566	0	0.0140262	0.0669494	0.205821	0.134274	0	0.0170063	0	0	0	0
GSM773625	1	66	0	0	39.8667	0	10.8029	0.91372	9.13894	6.39919	7.6099	6.41544	5.40822	6.65557	7.96442	5.89486	6.01204	7.46686	10.4407	0	0	0.0560087	0.171615	0.00852671	0	0	0.066471	0	0	0	0.0494139	0	0.288531	0.0874744	0.227354	0	0	0.00792635	0.0366784	0	0	1
GSM773626	1	57	0	0	56.7333	0	11.1118	0.518475	9.11342	6.25661	5.83916	5.67381	5.16292	6.16911	6.97731	5.81238	6.04774	6.5177	9.22576	0	0	0.0941318	0.0463414	0.123882	0	0	0.125287	0	0	0	0.0980639	0.00113286	0.037233	0.18739	0.243705	0.0428331	0	0	0	0	0	1
GSM773627	0	61	0	0	68.3333	0	10.9929	0.412408	9.22108	6.14973	5.87821	5.01421	4.78929	5.84706	6.93079	6.13624	6.39592	5.96756	9.37258	0	0	0.0874031	0.0375548	0.172141	0	0	0.0264652	0	0	0	0	0.0870506	0.113542	0.129611	0.23907	0.0689644	0	0.0381978	0	0	0	1
GSM773628	1	63	0	0	41.8667	0	10.475	0.352135	9.10832	5.43843	5.91058	4.88723	4.92173	5.20588	6.6076	5.85386	5.79442	5.74246	10.425	0	0	0.0816435	0	0.0917892	0	0	0.0445624	0	0	0	0.0280514	0	0.377577	0.0441182	0.273434	0.013417	0	0.045407	0	0	0	0
GSM773629	1	60	0	0	27.2667	0	10.6568	1.17633	8.85972	7.02647	7.12285	5.76631	5.15762	7.54269	8.18716	6.36828	5.86909	6.83575	10.6072	0	0.0573031	0.0211832	0.153761	0.0760806	0	0	0.0972372	0	0	0	0.00394427	0	0.233322	0.0364375	0.265938	0.0104798	0.0240789	0.0202352	0	0	0	1
GSM773630	1	59	0	0	38.4667	0	11.679	0.427106	9.51264	6.27438	7.3127	6.49843	5.37576	6.50188	7.62863	5.61764	5.77314	5.46329	8.4784	0	0	0.0720684	0	0.0553284	0	0.131693	0.0668224	0	0.0178035	0	0.136374	0	0.216741	0.230633	0.0725356	0	0	0	0	0	0	1
GSM773631	0	55	0	0	101.933	0	10.4585	0.396582	8.84106	5.69964	5.18191	4.53796	4.75841	5.62245	6.01875	5.96727	6.23243	6.40564	8.77447	0	0	0.0890145	0	0.162465	0	0	0.14453	0	0	0	0	0.0527652	0.178854	0.00187595	0.283919	0.0865762	0	0	0	0	0	0
GSM773632	1	52	0	0	64.7	0	10.8076	0.42358	9.05976	5.75272	5.5343	4.6374	4.70907	4.7339	6.1878	5.6585	5.81534	6.25936	8.83022	0	0	0.021376	0	0.182893	0	0	0.109809	0	0	0	0	0	0.0831031	0.139112	0.238384	0.14681	0.0124153	0.0660967	0	0	0	1
GSM773633	0	68	0	0	53.2	0	9.99377	0.486579	8.9546	6.35238	6.86002	6.34648	5.00696	6.94263	6.51542	5.58434	5.62329	5.72708	9.31158	0	0	0.230755	0.0626163	0.119663	0	0	0.107119	0	0	0	0.105155	0	0.0615132	0.241379	0.0717991	0	0	0	0	0	0	0
GSM773634	1	55	0	0	81.6667	0	10.6826	0.816742	8.84656	6.82235	7.62118	6.16452	5.13611	6.95918	6.78877	6.49236	5.95293	6.41606	8.65655	0	0	0.0993981	0.184518	0.101045	0	0	0.12707	0	0	0	0.0274391	0.00688282	0.0660677	0.082306	0.176324	0.124591	0	0	0.00435829	0	0	1
GSM773635	0	64	0	0	62.7	0	10.7109	0.870945	8.95433	7.08867	6.82818	5.46511	5.02942	8.28439	7.38255	7.09944	5.9536	6.60798	9.19473	0	0.0418524	0.142128	0.0999094	0.135282	0	0.0152899	0.102139	0	0	0	0.0131872	0.0348721	0.0192222	0.088647	0.13454	0.140191	0.00836322	0	0	0.0243774	0	1
GSM773636	1	51	0	0	54.5667	0	11.2028	0.408804	9.05819	5.73354	6.50159	5.30069	4.93979	6.79056	6.02939	4.89441	5.74005	6.16249	9.18044	0	0	0.324427	0.0666738	0.0388516	0	0	0.13958	0	0	0	0	0	0.135961	0.121706	0.1728	0	0	0	0	0	0	1
GSM773637	0	55	0	0	67.8	0	11.3175	0.493653	9.11569	5.99034	5.96443	5.19414	4.814	5.93058	7.37374	6.93231	6.38321	6.19952	8.64333	0	0	0.0911613	0.0115541	0.11186	0	0.0137076	0.0266756	0	0	0	0	0.00816917	0.200208	0.0636412	0.190307	0.105076	0	0.113534	0.0383774	0.0257292	0	1
GSM773638	0	65	0	0	71.1333	0	10.469	0.691489	8.75966	6.11602	6.59209	5.17738	4.95691	6.99906	5.94511	5.4226	5.65755	6.87609	9.57656	0	0.0049418	0.268177	0.0961424	0.11942	0	0	0.159775	0	0	0	0	0	0.0108631	0	0.252825	0.00850263	0	0.0793533	0	0	0	0
GSM773639	0	60	0	1	15.3667	1	10.9074	0.494014	9.21957	5.7789	5.62053	4.79755	4.78836	6.83306	6.328	5.88246	5.78083	5.83491	9.12764	0	0	0.322384	0	0.12525	0	0	0.0647935	0	0	0	0	0	0.153346	0.0987506	0.215736	0.0197398	0	0	0	0	0	1
GSM773640	1	58	0	1	10.4333	1	11.2004	0.415546	9.1376	5.76393	5.41208	4.68729	4.775	5.70174	7.61576	6.51633	5.94193	5.99343	9.89552	0	0	0.1217	0	0.106577	0	0	0.00649651	0	0	0	0	0	0.315331	0.0221293	0.373858	0.0402603	0	0.0136493	0	0	0	1
GSM773641	1	68	0	1	18	1	11.6955	0.384643	9.20711	5.63122	6.77731	4.90134	4.91646	5.85307	6.51643	5.47875	5.71971	5.65359	8.56602	0	0	0.150505	0.00124124	0.158416	0	0	0.138087	0	0	0	0	0	0.120933	0.158856	0.184486	0.0429901	0	0.0444865	0	0	0	1
GSM773642	0	65	0	1	11.3667	1	11.3173	0.424127	9.06958	6.05708	5.58716	4.60317	4.83087	5.2053	6.75419	6.32834	5.92164	5.6178	7.50502	0	0	0	0	0.167079	0	0.0043456	0.116073	0.0111567	0	0	0	0	0.283852	0.00619501	0.225905	0.127353	0	0	0.0580406	0	0	1
GSM773643	1	66	0	1	21.0333	1	10.5355	0.588456	9.28008	6.53618	7.37897	6.30524	5.17953	6.96265	8.11665	6.04225	6.40728	6.30593	10.2568	0	0	0.149049	0.137254	0.00787647	0	0.00263073	0.131039	0	0.0151964	0	0.0269576	0	0.156074	0.219791	0.0944892	0.0596426	0	0	0	0	0	0
GSM773644	1	66	0	1	8.43333	1	10.492	0.599023	9.05355	6.34777	6.84092	6.26529	5.03786	5.65124	7.74131	6.94561	5.88988	6.23151	8.87238	0	0	0.105317	0.127813	0.0740785	0	0	0.056942	0	0	0	0.0534919	0.0249805	0.0539918	0.17492	0.188278	0.118148	0.0220397	0	0	0	0	0
GSM773645	1	62	0	1	13.0667	1	11.424	0.300196	8.95005	5.17398	5.09281	4.34826	4.87388	5.59498	5.68183	6.05888	5.71478	5.35892	9.52019	0	0	0.17806	0	0.144195	0	0	0.144492	0	0	0	0	0	0.0292442	0.187915	0.244051	0.0720424	0	0	0	0	0	1
GSM773646	0	58	0	1	16	1	11.35	0.67019	9.11437	6.83261	6.49861	5.58249	4.8655	7.91502	7.91983	7.15951	5.84667	6.03432	10.2178	0	0	0.23014	0.0713666	0.0829484	0	0	0.130639	0	0	0	0.0169041	0	0.0918282	0.158511	0.12636	0.0781153	0.0131872	0	0	0	0	1
GSM773647	1	49	0	1	20.4333	1	11.2699	0.612553	9.05771	6.53199	6.22393	5.71535	5.09014	6.95704	7.28435	6.51392	6.04132	5.79737	9.31157	0	0	0.206493	0.0905754	0.108805	0	0	0.101158	0	0	0	0.0216501	0	0.0593269	0.162925	0.181166	0.0558288	0.0120729	0	0	0	0	1
GSM773648	1	61	0	1	26.3333	1	10.803	0.375419	8.99547	5.58812	5.28899	4.52502	4.8928	5.46842	7.8161	5.64098	5.79656	5.80078	10.1588	0	0	0.132986	0	0.0777328	0	0	0.00498496	0	0	0	0	0	0.295877	0.13328	0.328394	0.0203451	0.00640034	0	0	0	0	1
GSM773649	0	59	0	1	27.5	1	11.3786	0.511674	9.43579	6.67441	6.11316	5.52557	4.78231	6.42513	8.48973	6.69148	5.76231	5.74571	9.98578	0	0	0.0587833	0.0162158	0.0844145	0	0.0261697	0.0854021	0	0.0507355	0	0	0.0107296	0.341428	0.0727186	0.18011	0	0.0732928	0	0	0	0	1
GSM773650	0	53	0	1	17.9333	1	11.4959	0.419793	9.11206	5.5601	5.73895	4.70117	4.74015	5.91517	6.03206	4.98094	5.48751	5.9339	8.729	0	0	0.321707	0	0.141865	0	0	0.0877596	0	0	0	0	0	0.0267357	0.206761	0.195758	0.0194141	0	0	0	0	0	1
GSM773651	1	64	0	1	57.5	1	12.1393	0.279336	9.55621	4.98262	5.27283	4.39682	4.8452	5.15159	5.91563	4.46233	5.78958	5.73264	10.4298	0	0	0.206891	0	0.00334005	0	0	0.133409	0	0	0	0	0	0.253666	0.0680048	0.323125	0	0	0.0115657	0	0	0	1
GSM773652	0	67	0	0	12.8	1	11.201	0.53935	9.16633	6.33912	6.7872	5.51365	4.97001	6.13436	7.13406	5.83205	6.06339	5.70152	9.01231	0	0	0.14006	0.130134	0.0920022	0	0	0.0751421	0	0	0	0.0471334	0	0.119453	0.197107	0.19119	0.0074546	0	0.000323529	0	0	0	1
GSM773653	1	69	0	0	19.5667	1	11.1802	0.65206	8.97151	6.25022	5.96137	5.16376	4.94445	6.29927	7.51047	7.45783	6.09848	6.35384	9.17943	0	0	0.0575167	0.0455052	0.190563	0	0	0.0779429	0	0	0	0.0145085	0.0321927	0	0.107771	0.200228	0.226222	0	0.0475509	0	0	0	1
GSM773654	0	61	0	0	76.0667	1	11.08	0.729861	9.24657	6.97617	7.3953	6.61136	5.12181	6.36637	8.31507	6.98026	6.08494	5.84429	10.0711	0	0	0.0664739	0.174483	0.00236387	0	0.0392469	0.0571573	0	0	0	0.0527309	0	0.22523	0.180859	0.134673	0.0345287	0.0322535	0	0	0	0	1
GSM773655	0	64	0	0	27.7333	1	10.9081	0.395992	8.87399	5.5628	5.59758	4.94528	4.81544	7.52585	6.29641	5.53578	6.10934	5.91897	9.15837	0	0	0.306659	0	0.143874	0	0	0.112074	0	0	0	0	0	0.0801605	0.228737	0.120013	0.00848355	0	0	0	0	0	1
GSM773656	0	53	0	0	37.5333	1	11.0233	0.69802	9.07407	6.43498	6.20119	5.46377	5.09298	8.41819	7.31085	6.03368	5.84726	7.02105	9.84766	0	0.061079	0.155159	0.0388776	0.112098	0	0.0110724	0.0496382	0	0	0	0.065453	0	0.0811261	0.10765	0.193042	0.0297158	0.000312767	0.0188515	0.075924	0	0	1
GSM773657	0	71	0	0	25.7333	1	10.836	0.758634	8.95052	6.64967	6.62243	5.6616	4.91024	6.18782	7.28106	6.36595	6.09721	6.74861	9.43388	0	0	0.000623411	0.151048	0.119256	0	0.00915499	0.107912	0	0	0	0	0	0.178812	0.11713	0.178827	0.0846295	0.026118	0.0264878	0	0	0	1
GSM773658	1	52	0	0	16.5	1	11.8282	0.264762	9.45323	5.51412	6.27751	5.19986	5.02767	5.8458	6.88114	5.25363	5.66118	5.91522	10.1014	0	0	0.225549	0	0.0298029	0	0	0.0943798	0	0	0	0	0	0.206591	0.227445	0.0985451	0	0.0900148	0.0276727	0	0	0	1
GSM773659	0	52	0	0	41.4	1	11.4551	0.418436	9.31516	5.98793	5.5869	5.07336	4.94087	5.78636	7.26261	5.40317	6.06705	5.98752	10.2828	0	0	0.0221838	0	0.0400671	0	0.0452319	0.109726	0	0	0	0	0	0.486051	0.108004	0.0273503	0	0.0600449	0	0.101341	0	0	1
GSM773660	0	54	0	0	32.9	1	11.6869	0.35613	9.28193	5.9891	5.79624	4.73765	4.76945	5.83396	7.03995	7.16921	6.03409	5.59031	9.76013	0	0	0.120356	0	0.0869383	0	0	0.115808	0	0	0	0	0	0.0897593	0.19374	0.128126	0.214584	0.0368209	0.0138674	0	0	0	1
GSM773661	1	49	0	0	27.5667	1	10.705	0.456742	9.11336	6.20225	6.19871	5.2709	4.96253	6.62177	7.49824	6.08548	6.39783	5.78271	10.0043	0	0	0.224273	0.0779745	0.033315	0	0	0.0459279	0	0	0	0	0	0.224994	0.185574	0.177992	0	0.0299507	0	0	0	0	1
GSM773662	0	68	0	0	34.9	1	10.7303	1.01904	9.00493	6.86494	7.4327	6.14943	5.16342	7.6101	7.82245	7.11374	6.07226	6.88714	8.7036	0	0.0293777	0.091562	0.200327	0.0133883	0	0	0.111647	0	0	0	0	0.00928024	0.136243	0.0585345	0.191086	0.109893	0.0119124	0.026453	0.0102968	0	0	1
GSM773663	0	62	0	0	56.8667	1	11.9011	0.405241	9.25464	5.96532	5.61259	4.79045	4.7579	5.67737	6.45138	6.01591	6.60559	6.02435	9.25162	0	0	0.177622	0	0.108688	0	0	0.082692	0	0	0	0.00106539	0.0419196	0.121602	0.0770959	0.208677	0.0987173	0.0152014	0.0399114	0.0268085	0	0	1
GSM773664	0	63	0	0	11.8667	1	10.9511	0.437543	8.77438	5.79912	5.38694	4.72379	4.81443	5.15005	7.14083	6.00148	6.15415	5.82635	7.70699	0	0	0	0	0.173796	0	0	0.0416443	0	0	0	0	0	0.427724	0	0.356836	0	0	0	0	0	0	1
GSM773665	1	63	0	0	15.4333	1	11.16	0.593199	9.3621	6.89752	7.914	6.59157	5.19465	7.04129	9.01905	6.2972	6.19083	5.41077	9.35342	0	0	0.160292	0.106799	0	0	0.0294046	0.0778066	0	0	0	0.0285879	0.0167767	0.148386	0.255369	0.176579	0	0	0	0	0	0	1
GSM773666	0	62	0	0	18.2333	1	10.7872	0.559582	9.24307	6.09234	7.15358	6.0968	4.89914	6.27784	6.99546	6.33294	5.99362	6.75692	9.35359	0	0	0.113715	0.151194	0.0573072	0	0.000156411	0.0644301	0	0	0	0.0539216	0	0.144581	0.130119	0.139553	0.0796401	0.0480414	0.0173413	0	0	0	1
GSM773667	0	57	0	0	41.7333	1	10.6337	0.600077	9.09449	6.73665	6.50719	5.88266	4.84627	6.55414	8.13607	5.51246	6.1819	5.84921	8.55342	0	0	0.077577	0.0324149	0.105312	0	0.0120464	0.129473	0	0	0	0.050092	0	0.14026	0.25387	0.17133	0.0093363	0.0182885	0	0	0	0	0
GSM773668	0	39	0	0	18.9	1	10.1592	0.364992	8.9582	5.28536	5.23336	4.63565	4.80284	5.32546	6.11103	6.0713	6.14182	5.98709	7.88046	0	0	0.137714	0	0.137326	0	0	0.0584833	0	0	0	0	0	0.120911	0.154158	0.260379	0.118828	0	0.0122004	0	0	0	0
GSM773669	0	55	0	1	82.8667	0	11.1177	0.63252	9.13412	6.9092	6.90381	5.34637	4.88581	8.58585	6.92797	5.94139	6.23173	6.15634	9.60135	0	0.0724942	0.219018	0.0425168	0.150495	0	0	0.11626	0	0	0	0.0286458	0	0.121719	0.164959	0.0838924	0	0	0	0	0	0	1
GSM773670	1	47	0	1	24.6667	0	10.7111	0.589985	8.98616	5.90848	6.2631	5.02395	4.90999	6.65568	7.17925	5.71991	5.58926	6.18703	11.1307	0	0	0.219643	0.0668161	0.0627678	0	0	0.0808933	0	0	0	0	0	0.241913	0.020869	0.270308	0	0	0.0367898	0	0	0	1
GSM773671	0	64	0	1	34.7333	0	10.346	0.712368	8.76271	6.62061	6.1761	5.13354	4.91634	5.67765	7.68615	6.42884	5.99463	6.48416	9.4542	0	0	0	0.113692	0.085074	0	0	0.131609	0.00421482	0	0	0	0	0.203016	0.106703	0.229566	0.116153	0	0.00997226	0	0	0	0
GSM773672	0	60	0	1	42.2333	0	11.1129	0.625009	8.90937	6.60193	6.16478	5.45059	5.04129	6.93718	7.1718	6.17971	5.79544	5.8876	9.13453	0	0	0.127897	0.0834408	0.121777	0	0	0.154623	0	0	0	0.0167537	0	0.0310609	0.185405	0.159248	0.0114782	0.108317	0	0	0	0	1
GSM773673	0	48	0	1	33.9	0	12.1508	0.301605	9.48721	5.60649	5.89542	4.80622	4.84914	5.86942	6.60804	5.44668	6.16119	6.11601	8.87218	0	0	0.195247	0	0.0936617	0	0	0.0820107	0	0	0	0	0	0.219736	0.108293	0.242689	0	0	0.0583622	0	0	0	1
GSM773674	1	60	0	1	34.7	0	10.5428	0.725362	9.47972	7.13153	8.14009	7.86301	5.26101	7.54014	8.78157	5.72813	6.80605	5.86201	10.2244	0	0	0.128697	0.111546	0	0	0.0647953	0.0471387	0	0.0516699	0	0.0599159	0	0.210935	0.208004	0.0689915	0	0	0	0	0	0.0483068	0
GSM773675	1	52	0	1	61.9667	0	11.5651	0.41572	9.16126	5.6317	5.14797	4.39721	4.73856	6.12975	7.51114	6.48813	6.24873	5.80822	9.96862	0	0	0.0730477	0	0.0802122	0	0	0.0342695	0	0	0	0	0.0996367	0.343543	0	0.280403	0.0121747	0.0197606	0.0569527	0	0	0	1
GSM773676	0	48	0	1	57.2333	0	11.3256	0.602301	9.31078	6.52645	7.02494	5.62546	5.03042	6.43054	8.01372	7.17215	6.05405	6.413	9.54286	0	0	0.0415538	0.103857	0.0546027	0	0	0.0892131	0	0	0	0.0205112	0.00448216	0.235518	0.0862381	0.201784	0.149231	0	0.0130083	0	0	0	1
GSM773677	0	60	0	1	49.8	0	10.9608	0.76494	9.34821	7.10696	7.47259	6.07533	5.10691	7.8552	8.15154	6.9623	5.98541	5.83624	9.63226	0	0	0.19529	0.170255	0.0266106	0	0.0171736	0.0841612	0	0	0	0	0	0.148992	0.207632	0.135332	0.0145533	0	0	0	0	0	1
GSM773678	1	49	0	1	25.1333	0	10.8629	0.456035	9.06762	6.09823	6.04194	5.14035	4.90153	6.15062	7.10246	5.33763	6.00511	6.55726	10.6819	0	0	0.0708738	0	0.147058	0	0	0.146762	0	0	0	0.0165512	0	0.156619	0.189251	0.240277	0	0	0.0326074	0	0	0	1
GSM773679	1	63	0	1	13.4333	0	10.6899	0.921359	9.00835	6.92394	7.44634	6.48172	5.0549	7.4984	8.17079	5.88835	5.55659	6.59185	10.7059	0	0	0.165573	0.1522	0	0	0	0.119119	0	0	0	0.0512853	0	0.205273	0.157107	0.149443	0	0	0	0	0	0	1
GSM773680	1	68	0	0	57.7667	0	11.0583	0.527647	9.15854	6.34209	6.04481	5.13299	4.9667	7.71744	7.16511	6.4233	6.23474	6.21069	9.36385	0	0	0.331339	0.0470885	0.127588	0	0	0.0348684	0	0	0	0	0	0.124874	0.115557	0.161951	0.0320803	0.0246539	0	0	0	0	1
GSM773681	0	58	0	0	64.7	0	10.5893	0.748033	8.71059	6.3471	6.33486	5.28016	4.91908	7.12533	6.84511	5.60998	5.68766	7.02832	9.3411	0	0	0.144462	0.0508799	0.10494	0	0	0.143941	0	0	0	0.0301192	0	0.094428	0.0685174	0.227827	0.0483552	0.0349567	0.0515741	0	0	0	0
GSM773682	1	68	0	0	25.8	0	11.0146	0.50036	9.06068	5.9685	6.42523	5.48848	4.9358	6.21202	6.32698	5.62231	6.10992	6.51891	9.85186	0	0	0.16426	0.143196	0.0489649	0	0	0.0681739	0	0	0	0.014368	0	0.231822	0.10257	0.220652	0.00599372	0	0	0	0	0	1
GSM773683	0	64	0	0	97.1	0	11.5146	0.239351	9.43952	5.33576	5.34685	4.658	4.83283	5.25496	6.14909	6.03673	5.90244	5.65817	10.5356	0	0	0.17835	0	0.0514473	0	0	0.147958	0	0	0	0	0	0.179401	0	0.126047	0.294892	0	0	0.021905	0	0	1
GSM773684	1	58	0	0	60.1	0	10.9929	0.561611	9.00565	6.1484	6.26645	5.26017	4.99443	6.69191	6.29911	5.79472	5.90758	6.28188	8.69571	0	0	0.153276	0.0452953	0.140845	0	0	0.184898	0	0	0	0.0215681	0	0.0873433	0.110298	0.206161	0.0254184	0.0073074	0.017589	0	0	0	1
GSM773685	1	62	0	0	63.7333	0	10.9506	0.521676	9.01636	5.96564	5.7275	5.07705	4.84904	4.9769	6.53311	6.44104	6.2893	6.31088	8.37804	0	0	0	0	0.141028	0	0.0136744	0.116961	0	0	0	0.0504791	0	0.158991	0.103271	0.222369	0.0482487	0.0423856	0.0690622	0.0335301	0	0	1
GSM773686	0	66	0	0	49.3667	0	10.535	0.636942	8.73229	6.00272	6.34041	5.297	5.08646	5.46746	7.0591	6.29674	5.9207	6.59358	8.98859	0	0	0	0.0337744	0.183392	0	0	0.0678619	0	0	0	0.0414549	0	0.116473	0.0441818	0.205295	0.228975	0	0.0785921	0	0	0	0
GSM773687	0	68	0	0	41.0333	0	11.0267	0.497694	9.1005	5.65848	5.8309	4.83375	4.83449	4.9836	7.19306	5.39598	6.21291	7.00547	9.60246	0	0	0	0	0.138553	0	0	0.0256731	0	0	0	0.00824282	0	0.383052	0.0567388	0.254981	0	0	0.119979	0	0.0127805	0	1
GSM773688	1	68	0	0	65.4667	0	11.1165	0.697035	9.33793	6.32815	6.6364	5.10239	4.9167	7.29719	7.40994	6.11049	6.04118	6.02366	9.85691	0	0.0200649	0.06177	0.0326342	0.153851	0	0	0.0949099	0	0	0	0	0	0.335844	0.0229748	0.238593	0	0.0393585	0	0	0	0	1
GSM773689	1	72	0	0	111.733	0	10.7571	0.634908	8.7045	6.11765	6.04131	4.86985	4.73752	6.24504	6.24095	6.49746	5.93428	6.47084	9.16252	0	0	0.258508	0.0693682	0.145664	0	0	0.0964972	0	0	0	0	0	0	0.0410737	0.195853	0.147852	0	0.00695965	0.0382236	0	0	1
GSM773690	1	62	0	0	71.9333	0	10.7907	0.566665	9.08359	6.20003	5.96381	4.8684	4.77263	6.21389	6.68718	6.64731	6.4653	6.07423	8.42745	0	0	0.159586	0	0.143486	0	0	0.105146	0	0	0	0	0	0.187643	0.0977553	0.14388	0.110356	0	0	0.0521472	0	0	1
GSM773691	0	67	0	0	115.533	0	10.7736	0.548517	8.83732	5.81386	5.69308	4.67678	4.65486	5.80245	6.2163	6.94042	6.27587	6.10509	8.68569	0	0	0.0840486	0	0.153765	0	0	0.187967	0	0	0	0	0	0.0560193	0.0947031	0.190206	0.205264	0	0.0249882	0	0.00303816	0	1
GSM773692	1	52	0	0	108.767	0	11.236	0.553898	9.03563	5.87713	5.87486	5.0925	4.81645	6.95073	6.97646	5.8389	6.46368	6.67892	9.67539	0	0.00355145	0.0716861	0	0.092966	0	0	0.13429	0	0	0	0.0202809	0.0409981	0.180911	0.101144	0.18017	0.00332493	0	0.110319	0.00648615	0.0538721	0	1
GSM773693	0	67	0	0	60.7667	0	10.557	0.572932	8.9628	6.02855	5.82577	4.92051	4.96718	5.74832	6.66021	6.17073	5.91826	6.23219	8.63438	0	0	0.104569	0.0351014	0.10032	0	0	0.109876	0	0	0	0	0.0305975	0.182768	0	0.2328	0.048646	0	0.104403	0.0509196	0	0	0
GSM773694	0	59	0	0	61.8667	0	11.0032	0.851338	9.20815	7.1	7.58869	6.02793	5.05663	9.27294	7.46004	6.00222	5.94294	5.9635	8.47415	0	0.124937	0.207619	0.147411	0.110105	0	0.0104425	0.0668108	0	0	0	0	0	0.0380455	0.160691	0.125042	0.00889696	0	0	0	0	0	1
GSM773695	0	70	0	0	81.6333	0	10.6884	0.712876	8.90181	6.39176	6.28389	5.53582	4.91483	6.12608	7.16143	6.00642	5.93787	7.2066	10.0093	0	0	0.0889163	0.0378961	0.12332	0	0	0.120491	0	0	0	0.0420435	0.00494547	0.0872079	0.0566542	0.247892	0.0761435	0	0.0670532	0.0349405	0.0124957	0	1
GSM773696	1	59	0	0	61.9667	0	11.1371	0.591499	8.72531	5.82813	6.27546	4.97221	4.86919	5.72587	6.31166	5.64991	5.81343	6.11235	8.09723	0	0	0.144255	0.0413589	0.0843212	0	0	0.173278	0	0	0	0	0	0.207212	0	0.261142	0.00628019	0	0.0821525	0	0	0	1
GSM773697	1	56	0	0	66.6	0	11.0397	0.313112	8.97068	5.30312	4.83201	5.33294	4.69709	5.24764	6.23715	4.52243	6.09244	5.79269	9.84954	0	0	0.172794	0	0	0	0	0.13389	0	0	0	0	0	0.489733	0.00973473	0.193848	0	0	0	0	0	0	1
GSM773698	0	69	0	0	61.7333	0	10.8021	0.471594	9.05313	5.96831	5.93472	5.22484	4.93556	6.33822	6.11926	4.81558	5.91456	5.63636	8.93566	0	0	0.23671	0.0818831	0.093063	0	0	0.127614	0	0	0	0.0385506	0	0.0274787	0.274581	0.10873	0	0.0113891	0	0	0	0	1
GSM773699	0	61	0	0	63.1333	0	11.4203	0.567969	9.10975	5.90624	6.42101	5.13752	4.99598	5.59467	6.27119	5.62518	6.27103	6.13891	8.30241	0	0	0.0192309	0.0683676	0.161794	0	0.0174669	0.105597	0	0	0	0.0628117	0	0.235262	0.0461736	0.216509	0.00556416	0.035874	0.0171964	0.008152	0	0	1
GSM773700	0	54	0	0	62.0333	0	10.7834	0.844521	8.85017	7.03754	7.1723	6.10695	5.01792	7.36563	7.04369	6.44995	5.67473	6.52476	9.22262	0	0	0.176675	0.131977	0.106647	0	0	0.148739	0	0	0	0.0545726	0	0	0.159905	0.125208	0.0479231	0.0483529	0	0	0	0	1
GSM773701	0	64	0	0	55.6333	0	10.6251	0.574632	8.87539	6.20641	5.64147	6.02691	5.22967	5.64998	6.651	6.02243	5.93484	7.32794	9.82356	0	0	0.0392109	0.118598	0.127045	0	0	0.0419712	0	0	0	0.102708	0.0160663	0.261498	0.063225	0.202416	0.00958599	0	0.0176753	0	0	0	0
GSM773702	0	45	0	0	106.3	0	11.4939	0.346014	9.28843	5.72507	5.39729	4.9076	4.8441	5.03923	6.85327	6.26517	6.17578	6.1315	7.98288	0	0	0	0	0.176708	0	0	0.0422332	0	0	0	0.0491718	0.102425	0.130226	0.0268048	0.30697	0.106037	0	0.0594246	0	0	0	1
GSM773703	0	55	0	0	60.7333	0	9.97414	0.459486	8.77626	5.93756	6.53867	5.80602	5.05751	5.73202	7.13654	5.1828	5.66217	6.09137	8.4555	0	0	0.000951055	0.0184647	0.146303	0	0	0.184231	0	0	0	0.0928922	0	0.0668875	0.301879	0.143815	0.0445766	0	0	0	0	0	0
GSM773704	0	61	0	0	60.3	0	10.2689	0.702359	8.7425	6.75769	6.37622	5.24673	5.22396	6.98464	7.27947	6.18031	5.72057	6.1936	8.46725	0	0	0.0612953	0.131641	0.15383	0	0	0.13026	0	0	0	0	0	0.177934	0.133468	0.158249	0.0533228	0	0	0	0	0	0
GSM773705	0	65	0	0	85.0667	0	10.8911	0.623695	8.99634	6.47068	6.2325	5.42282	5.00496	5.07496	7.13969	6.42834	6.26471	7.34268	8.78892	0	0	0	0.0722928	0.114471	0	0.00201599	0.0740381	0	0.00553142	0	0.0885557	0.0236419	0.186438	0.0790457	0.243369	0.0387368	0	0.0718641	0	0	0	1
GSM773706	1	65	0	0	98.9333	0	10.682	0.497167	8.82293	5.29449	5.42379	4.65555	4.85497	5.03031	7.31223	5.21767	5.49811	6.08664	8.3474	0	0	0	0	0.127161	0	0	0.0504707	0	0	0	0	0	0.318661	0	0.465245	0	0	0.0384618	0	0	0	1
GSM773707	1	47	0	0	102.2	0	10.9199	0.49637	9.17371	6.01522	6.2475	4.93874	4.91837	5.60719	7.36644	6.6983	6.37623	6.25519	9.15222	0	0	0.0115083	0.00271951	0.134362	0	0	0.0679084	0	0	0	0.0167835	0.0707769	0.180881	0.0882015	0.251083	0.0828332	0.0411538	0.0517888	0	0	0	1
GSM773708	0	60	0	0	47.0667	0	11.5893	0.348757	8.83419	5.41812	5.39262	4.38536	4.93392	5.52932	5.62088	4.93793	5.73109	5.9955	7.59781	0	0	0.139262	0	0.168891	0	0	0.105418	0	0	0	0	0	0.250355	0.0408465	0.212469	0.082759	0	0	0	0	0	1
GSM773709	1	55	0	0	43.9	0	10.7908	0.923801	8.73541	7.16817	6.86896	5.81689	5.10663	7.17408	6.85847	6.76264	5.47997	6.62606	9.84132	0	0.0455469	0.0207493	0.14439	0.165113	0	0	0.142745	0	0	0	0.0660361	0	0	0.130958	0.124899	0.139517	0.0200445	0	0	0	0	1
GSM773710	0	61	0	0	39.3333	0	10.9995	0.497206	8.94533	6.12476	5.93843	4.98239	4.81556	6.06831	6.74645	6.15203	6.33708	6.18958	8.3816	0	0	0.0997232	0	0.177403	0	0	0.117773	0	0	0	0.0142698	0.0113981	0.228986	0.12665	0.144036	0.0588084	0	0.0209537	0	0	0	1
GSM773711	1	67	0	0	56.2667	0	11.0641	0.720422	8.97899	6.44243	6.84017	5.49438	4.9404	6.20366	7.78001	6.02444	5.94428	6.32194	9.2428	0	0	0.122706	0.125702	0.0557091	0	0	0.0759941	0	0	0	0.00264347	0	0.243214	0.0738509	0.264741	0	0.00142147	0.0340169	0	0	0	1
GSM773712	1	69	0	0	47.2333	0	9.93845	0.598427	8.38858	5.57652	5.52506	4.94921	4.96426	5.03196	5.9501	4.87979	5.93685	6.16693	8.3174	0	0	0.0438088	0	0.173598	0	0	0.123817	0	0	0	0.0674003	0	0.315723	0.0057277	0.262679	0	0	0.00724703	0	0	0	0
GSM773713	0	65	0	0	47.5333	0	11.1779	0.595535	9.14945	6.20296	6.18356	5.25801	4.96517	5.87634	6.97365	6.12249	5.83507	6.40189	9.42208	0	0	0.0708924	0.10183	0.108282	0	0	0.107056	0	0	0	0	0	0.160496	0.115628	0.220516	0.108667	0	0.00663327	0	0	0	1
GSM773714	1	65	0	0	49.6333	0	10.4513	0.318374	9.28834	5.42444	5.54682	4.79279	4.73545	5.58047	6.86615	6.33269	6.45551	5.60786	7.66771	0	0	0.150107	0	0.0707216	0	0	0.0735476	0	0	0	0	0	0.220428	0.0962446	0.24311	0.0382948	0.0584069	0	0.0491402	0	0	0
GSM773715	0	56	0	0	61.6	0	11.3601	0.327821	9.02043	5.28833	5.56584	5.12939	4.95259	5.07888	6.97722	6.75354	6.66254	5.55581	6.66785	0	0	0.113399	0	0.0837375	0	0	0.104375	0	0	0	0.00350393	0.0622098	0	0.281022	0.248067	0.103686	0	0	0	0	0	1
GSM773716	0	65	0	0	61.8667	0	11.9602	0.48428	9.4067	6.70705	6.32734	5.24218	4.82523	6.76767	7.29125	7.1218	5.93994	6.01684	10.0483	0	0	0.195064	0.00391604	0.0905513	0	0	0.143522	0.0214165	0	0	0.00948643	0	0.0617005	0.112508	0.176323	0.134369	0.0511442	0	0	0	0	1
GSM773717	0	56	0	0	59.3333	0	11.1204	0.680047	8.64986	6.84648	7.24012	5.60088	4.94148	7.58377	6.38713	5.26886	5.66282	5.71707	8.96331	0	0	0.222016	0.0495516	0.120166	0	0	0.231758	0	0	0	0.0545765	0	0.0257317	0.202197	0.0940035	0	0	0	0	0	0	1
GSM773718	1	59	0	0	69.4667	0	10.5824	0.80066	8.83972	6.83784	6.66921	5.70171	4.80122	6.74171	7.28885	7.17604	6.0944	6.2387	9.50994	0	0	0.0759396	0.144231	0.0960833	0	0	0.150615	0	0	0	0	0	0.0937732	0.131405	0.120038	0.159129	0.0287864	0	0	0	0	0
GSM773719	1	56	0	0	62.6333	0	11.1917	0.578157	8.88067	5.92828	6.36727	5.35791	4.86031	6.15048	6.54618	6.00984	5.93052	6.64258	10.1957	0	0	0.100881	0.0981214	0.100551	0	0	0.122964	0	0	0	0	0.0178146	0.0517599	0.00137046	0.266812	0.113176	0	0.126548	0	0	0	1
GSM773720	0	63	0	0	37.1333	0	10.7048	0.54057	9.05279	5.92717	6.32746	5.21477	4.81798	5.34383	7.00407	6.1099	6.16013	6.13497	9.26667	0	0	0.0799136	0	0.175487	0	0	0	0	0	0	0.114606	0	0.188803	0.14102	0.241535	0.0235542	0.0350806	0	0	0	0	1
GSM773721	1	49	0	0	93.5333	0	10.9537	0.616956	8.91634	6.16201	6.51875	5.96427	5.06992	5.13683	6.91649	6.56131	6.26729	7.19673	8.8589	0	0	0	0.118763	0.14347	0	0	0	0	0.0157978	0	0.10333	0.0560956	0.0945129	0.0419892	0.197748	0.155337	0	0.0729551	0	0	0	1
GSM773722	0	58	0	0	55.4333	0	11.2441	0.404991	9.13509	5.64699	5.19259	4.92776	4.79223	5.394	6.80513	6.42064	6.05598	5.86257	9.33216	0	0	0.0527554	0	0.168098	0	0	0.0339541	0	0	0	0	0	0.250462	0.0469959	0.263394	0.107615	0	0.0767252	0	0	0	1
GSM773723	1	62	0	0	57.5333	0	10.8054	0.796135	9.08596	6.92367	6.82555	5.7868	5.05968	7.43836	8.29621	6.41862	5.65471	6.26049	10.6885	0	0	0.082691	0.11062	0.0787236	0	0	0.075431	0	0.0371355	0	0	0	0.325796	0.0367172	0.190097	0.00397846	0.058811	0	0	0	0	1
GSM773724	0	68	0	0	54.3	0	10.3402	0.604939	9.06617	6.40267	6.67054	5.77201	5.07806	6.68079	7.35888	7.45115	5.95825	6.06311	9.92068	0	0	0.0597235	0.0676864	0.137983	0	0	0.0798903	0	0	0	0.0459743	0	0.0602383	0.191096	0.174194	0.16086	0.0223535	0	0	0	0	0
GSM773725	0	66	0	0	72.6333	0	10.6304	0.678637	9.08341	6.89579	7.10567	5.85105	4.91691	6.43099	7.18134	7.15483	6.19856	6.2575	8.74832	0	0	0.0316785	0.174659	0.138834	0	0.0296784	0.0613197	0	0	0	0.0315958	0.0240987	0.0627577	0.11637	0.175881	0.137513	0.0156131	0	0	0	0	0
GSM773726	0	57	0	0	63.9	0	11.0757	0.563875	9.08597	6.18036	6.26864	5.26897	4.89092	6.0516	7.01616	6.44471	5.89505	6.16185	9.57714	0	0	0.0998622	0.0486997	0.145167	0	0	0.0637492	0	0	0	0.0469957	0	0.190984	0.122781	0.2331	0.048661	0	0	0	0	0	1
GSM773727	0	57	0	0	48.2	0	10.9364	0.429861	9.32271	5.95422	5.68781	4.82249	4.85655	6.14296	7.76418	6.55852	6.64942	6.06847	8.97352	0	0	0.0818394	0	0.13628	0	0	0.0399286	0	0	0	0	0	0.280279	0.160431	0.253138	0.0326344	0.0154683	0	0	0	0	1
GSM773728	0	52	0	0	38.7333	0	11.0486	0.598907	9.05864	6.08898	5.64045	4.89301	4.92479	5.6975	7.06575	6.77156	5.82047	6.32482	10.2342	0	0	0.0494288	0	0.134952	0	0	0.144366	0	0	0	0	0	0.11399	0.126986	0.159102	0.235955	0	0.0352201	0	0	0	1
GSM773729	0	65	0	0	41.0333	0	10.9087	0.429392	9.17426	5.64909	5.94535	4.95954	5.05345	5.47756	6.64025	6.70947	6.057	6.03832	8.76382	0	0	0.172641	0	0.12574	0	0	0.0477074	0	0	0	0.0283011	0	0.0894842	0.182787	0.131384	0.174505	0	0.0474508	0	0	0	1
GSM773730	1	65	0	0	31.3667	0	12.1649	0.501312	9.18081	5.86376	6.20338	5.38639	4.95425	6.15841	7.2148	5.30309	6.20166	6.31511	9.5881	0	0	0.130379	0.00679103	0.0504502	0	0	0.144186	0	0	0	0.0431068	0	0.255178	0.163558	0.181824	0	0.0245261	0	0	0	0	1
GSM773731	0	50	0	0	54.1	0	10.7182	0.45142	8.82766	5.98819	6.16263	5.78826	4.96407	5.0157	6.19334	6.67751	5.74844	6.81009	8.56333	0	0	0	0.0935039	0.135722	0	0	0.0412804	0	0	0	0.136496	0	0.0671123	0.124325	0.145564	0.201754	0	0.0542421	0	0	0	1
GSM773732	0	53	0	0	61.8333	0	10.4632	0.500836	8.80431	5.61999	5.61028	4.83154	4.75824	5.42206	6.37345	6.8914	5.75367	5.82563	7.88586	0	0	0.0435103	0	0.177021	0	0	0.114725	0	0	0	0.0296451	0.0279258	0.0730412	0.0707102	0.244301	0.154506	0	0.0583921	0.00622238	0	0	0
GSM773733	0	53	0	0	46.8	0	10.6783	0.525716	8.94385	6.09293	6.18555	5.39589	5.25443	6.33728	6.25867	5.09715	5.76237	6.13542	7.54862	0	0	0.0987093	0.0157385	0.23917	0	0	0.0577908	0	0	0	0.123986	0	0.124038	0.195264	0.145303	0	0	0	0	0	0	1
GSM773734	0	66	0	0	74.0333	0	10.2971	0.746399	8.51771	6.3388	6.21233	6.50627	5.53966	6.28009	6.41656	5.74952	6.24573	6.94282	8.75573	0	0	0.0320686	0.148847	0.153528	0	0	0	0	0.0712079	0.0325664	0.146617	0.0367571	0.111702	0.10113	0.153058	0	0	0.0125194	0	0	0	0
GSM773735	0	62	0	0	28.3	0	10.7947	0.434729	8.91542	5.64899	5.64023	4.71533	4.83563	5.30834	6.15865	6.37771	6.31517	6.23279	8.19388	0	0	0.12928	0	0.1576	0	0	0.0925882	0	0	0	0	0.0253271	0.14453	0.0751637	0.112669	0.125063	0	0.0582001	0.079579	0	0	1
GSM773736	0	66	0	0	27.7	0	10.9923	0.463723	8.85949	5.94175	5.67103	4.64668	4.90172	5.66707	6.74627	6.87323	6.1776	6.233	8.92586	0	0	0.0149682	0	0.130679	0	0	0.13819	0	0	0	0	0.068733	0.0570948	0.0563575	0.244068	0.189515	0	0.100395	0	0	0	1
GSM773737	1	35	0	0	107.3	0	10.371	0.585585	8.73939	6.36208	5.82365	5.2889	4.90469	6.91993	7.12002	5.51194	5.99069	6.64883	8.1206	0	0.0220554	0.0819862	0	0.163436	0	0	0.145827	0	0	0	0.0658127	0.00651813	0.166669	0.178371	0.169325	0	0	0	0	0	0	0
GSM773738	0	59	0	0	86.1667	0	10.7777	0.425021	8.88332	5.5969	5.2618	4.71625	4.94452	6.01558	5.4439	6.07287	6.04965	5.91922	7.16046	0	0	0.172033	0	0.236233	0	0	0.160843	0	0	0	0	0	0	0.108045	0.173347	0.1495	0	0	0	0	0	1
GSM773739	0	67	0	0	81.4	0	10.474	0.423607	8.70776	5.60278	5.3661	4.73357	4.85091	5.86391	6.03021	5.01813	6.01941	6.03604	8.67276	0	0	0.225066	0	0.115506	0	0	0.163244	0	0	0	0	0	0.154847	0.139421	0.170136	0	0	0.0317813	0	0	0	0
GSM773740	0	56	0	0	63.6667	0	9.98926	0.587945	8.94224	6.18916	5.97365	5.04395	4.74927	6.51892	6.52735	5.80042	5.389	5.77476	9.152	0	0	0.109164	0	0.223218	0	0	0.128368	0	0	0	0.00043043	0	0.232709	0.0620282	0.182002	0.012614	0.0494673	0	0	0	0	0
GSM773741	0	62	0	0	61.1333	0	10.7645	0.468182	9.06752	5.91358	5.43927	4.7004	4.83561	5.51004	6.19329	5.38722	5.60213	5.83448	9.74854	0	0	0.150543	0	0.206864	0	0	0.150237	0	0	0	0	0	0.129999	0.102206	0.232571	0.0275818	0	0	0	0	0	1
GSM773742	0	46	0	0	97.2667	0	11.1424	0.310307	9.22287	5.60534	5.97175	4.73153	4.84577	6.20441	6.59376	6.10559	6.16925	5.57091	8.52243	0	0	0.189501	0	0.0806356	0	0	0.115145	0	0	0	0	0	0.270954	0.202373	0.141391	0	0	0	0	0	0	1
GSM773743	0	67	0	0	76.1667	0	11.0166	0.5121	8.74349	5.81641	5.65021	4.83919	4.79822	5.85288	6.37627	7.04267	5.85424	6.25669	8.8192	0	0	0.17574	0	0.171455	0	0	0.0737809	0	0	0	0	0.0652101	0	0	0.267804	0.167721	0	0.0782895	0	0	0	1
GSM773744	1	62	0	0	71.6333	0	11.4078	0.535002	8.84996	5.85603	5.8251	4.89414	4.8903	6.00331	6.13344	5.52199	5.91504	6.05134	8.57098	0	0	0.257277	0	0.133335	0	0	0.11773	0	0	0	0.0252358	0	0.14841	0.0314699	0.238721	0	0.014924	0.0328986	0	0	0	1
GSM773745	1	63	0	0	85.3667	0	11.0362	0.674489	9.06108	6.20915	6.67766	5.16436	4.79998	5.76736	8.30585	5.78858	5.65125	5.80974	9.86164	0	0	0.0195837	0.0210947	0.112698	0	0.0175887	0.101139	0	0	0	0	0	0.322068	0.0932677	0.242181	0.0483095	0.0220695	0	0	0	0	1
GSM773746	0	52	0	0	64.9	0	10.5271	0.634136	9.13858	6.44166	7.02471	5.65435	4.88886	6.99831	7.88588	6.8465	6.51929	6.35129	8.38359	0	0	0.12024	0.0338886	0.10806	0	0	0.0764429	0	0	0	0.054218	0.00345677	0.167921	0.14567	0.17515	0.106361	0	0	0	0.0085917	0	0
GSM773747	0	60	0	0	61.3667	0	10.1967	0.492009	8.78954	5.6961	5.95607	4.86168	4.82022	5.10015	5.09022	5.0093	6.1826	6.07663	7.45419	0	0	0.21841	0	0.099276	0	0	0.257158	0	0	0	0	0	0.0818955	0.02124	0.173208	0.00538895	0	0	0.143424	0	0	0
GSM773748	0	47	0	0	65.7	0	10.7634	0.747999	8.85667	6.77465	5.8324	4.93798	4.74761	6.49567	6.56358	7.30316	5.92267	6.01991	8.38227	0	0	0.115501	0.0953619	0.17456	0	0	0.13293	0	0	0	0	0	0.0472616	0.00399897	0.207244	0.160202	0.0275518	0.0353878	0	0	0	1
GSM773749	1	56	0	0	80.3	0	11.1225	0.512139	9.17225	6.31419	6.02858	5.20905	4.94446	6.54243	7.62055	6.45546	5.7103	5.7819	10.0563	0	0	0.130927	0	0.0831739	0	0	0.104282	0	0	0	0.0234794	0	0.242556	0.158375	0.213051	0.0441548	0	0	0	0	0	1
GSM773750	0	56	0	0	54.1333	0	11.1523	0.596493	8.94291	5.99498	6.34064	5.20673	4.84067	5.77075	7.29381	6.20792	6.16995	6.16524	9.13303	0	0	0	0.0995997	0.0730017	0	0	0.0763398	0	0	0	0.00310553	0.0514439	0.212811	0.0783219	0.266354	0	0	0.12786	0	0.0111617	0	1
GSM773751	0	63	0	0	81	0	10.4806	0.509744	9.00806	6.00654	6.20982	5.03572	4.75436	6.269	6.21036	6.78401	6.08223	5.75647	7.93379	0	0	0.139018	0	0.218929	0	0	0.109331	0	0	0	0.0453073	0.0289123	0	0.173997	0.065044	0.170966	0	0.0484954	0	0	0	0
GSM773752	1	59	0	0	61.8667	0	10.9463	0.478847	8.69959	5.52829	5.69216	4.6687	4.95492	5.125	5.03534	5.21874	5.79957	5.87856	8.0577	0	0	0.129655	0	0.236825	0	0	0.121879	0	0	0	0	0	0.112033	0.00332567	0.288038	0.0364289	0	0.0718149	0	0	0	1
GSM773753	0	62	0	0	50.5333	0	11.3777	0.615981	8.97761	6.37278	6.94145	5.73858	5.08196	6.27639	6.79501	7.29769	6.17916	6.32268	8.60694	0	0	0.138288	0.110207	0.133438	0	0	0.0567617	0	0	0	0.0440682	0	0.0500695	0.138745	0.136504	0.191919	0	0	0	0	0	1
GSM773754	1	50	0	0	60.6333	0	10.2629	0.685601	9.01787	6.84623	6.59577	5.44455	4.92539	7.22599	7.31216	7.04016	6.08493	6.30351	8.4286	0	0.0026646	0.0494723	0.0747945	0.18359	0	0.00980541	0.127925	0	0	0	0.0352181	0	0.116628	0.154768	0.120483	0.122502	0.00214947	0	0	0	0	0
GSM773755	1	55	0	0	80.4333	0	9.68896	0.433761	8.97537	5.79485	6.30808	5.01258	4.78349	5.70136	5.92764	5.7864	5.37082	5.61286	8.54276	0	0	0.181017	0	0.201832	0	0	0.125412	0	0	0	0.0199227	0	0.0577483	0.0965837	0.24276	0.0684592	0	0.00626521	0	0	0	0
GSM773756	0	54	0	0	61.6333	0	10.9086	0.995909	9.10146	7.26798	6.64156	5.13464	4.92893	8.81654	7.78823	6.39395	5.40639	6.14219	9.79284	0	0.0561633	0.227982	0.104188	0.0751696	0	0	0.156435	0	0	0	0	0	0.146616	0.119985	0.0816519	0	0.0318097	0	0	0	0	1
GSM773757	1	65	0	0	72.7	0	11.2552	0.495415	8.92288	5.94	5.71761	4.8297	4.92753	5.88927	6.75201	5.38511	6.3028	5.8965	9.08973	0	0	0.170881	0	0.126797	0	0	0.145111	0	0	0	0	0	0.14554	0.119182	0.233524	0	0	0.0589645	0	0	0	1
GSM773758	1	66	0	0	72.2667	0	11.2097	0.82042	8.91614	6.2493	6.83416	5.45274	4.9606	7.11521	6.53175	5.81241	6.12583	6.04099	9.62749	0	0	0.174752	0.0907998	0.224098	0	0	0.0846905	0	0	0	0.0292027	0.00805308	0.0418799	0.0603385	0.192335	0.0900069	0.00384378	0	0	0	0	1
GSM773759	0	62	0	0	71.8	0	11.3642	0.415662	8.83542	5.33952	5.49754	4.61428	4.79046	4.94279	6.02423	5.16856	5.88643	5.7489	8.54339	0	0	0.108592	0	0.0668721	0	0	0.154859	0	0	0	0	0	0.108033	0.0457036	0.408416	0	0	0.107523	0	0	0	1
GSM773760	0	64	0	0	69.1	0	10.8654	0.634381	8.93864	6.37158	6.22457	5.30156	4.91653	5.71917	6.85113	6.93518	6.07522	5.95674	8.95284	0	0	0	0.131156	0.199975	0	0	0.0680654	0	0	0	0.0246002	0.0523458	0.0781833	0.0155685	0.226004	0.204103	0	0	0	0	0	1
GSM773761	0	64	0	0	66.4667	0	11.0947	0.715024	8.91435	6.64166	6.55893	5.17667	4.88147	6.87843	6.98905	6.88471	5.9867	6.53944	9.36095	0	0	0.100473	0.0641435	0.110044	0	0	0.175378	0	0	0	0	0	0.0890369	0.0357818	0.179211	0.157689	0	0.0882439	0	0	0	1
GSM773762	1	61	0	0	71.2333	0	11.7156	0.434661	9.07371	5.86073	5.67854	4.90403	4.91497	6.45895	5.51416	4.74593	5.91724	6.24574	8.70899	0	0	0.329388	0	0.159429	0	0	0.172935	0	0	0	0	0	0	0.19569	0.138461	0.00409586	0	0	0	0	0	1
GSM773763	0	58	0	0	66.6	0	10.9372	0.598521	9.01136	6.11107	6.14328	5.71091	4.93469	5.37939	6.67158	6.92339	6.59664	6.93909	8.551	0	0	0	0.0724063	0.158785	0	0	0.0189902	0	0	0	0.0971953	0.0764842	0.109994	0.0774958	0.147623	0.161104	0	0.0162965	0.0636255	0	0	1
GSM773764	1	49	0	0	63.6	0	11.3699	0.539329	9.12547	6.22853	6.81534	5.74089	4.89987	7.66661	6.92411	6.01017	5.55381	6.00359	8.92373	0	0	0.272459	0.0412178	0.0683881	0	0	0.15113	0	0	0	0.0673088	0	0.0243761	0.220221	0.1549	0	0	0	0	0	0	1
GSM773765	1	58	0	0	55.3333	0	10.7618	0.778087	8.7818	6.43078	6.66806	5.23848	4.94585	6.40248	6.7414	6.45181	6.04521	6.17837	9.52099	0	0	0.0398968	0.192658	0.134105	0	0	0.091794	0.0126596	0	0	0	0.0498845	0.0993052	0.0349778	0.216706	0.10154	0	0.0264736	0	0	0	1
GSM1213669	0	63.57	2	0	4.115	0	10.7774	0.529537	8.91286	5.95582	5.86804	5.2572	4.99599	5.86191	6.84348	5.58467	5.87505	6.11859	10.8189	0	0	0.114941	0.0687708	0.0943241	0	0	0.0864392	0	0	0	0	0	0.158936	0.114823	0.205906	0.0948472	0	0.0610119	0	0	0	1
GSM1213670	0	68.15	0	0	7.521	0	10.1262	0.785191	8.90322	6.57379	6.00102	6.59015	4.90982	6.45596	7.77033	6.31703	6.32275	5.93377	8.50492	0	0	0.0586639	0.00655745	0.183374	0	0	0.0847969	0	0	0	0.0666527	0.0632199	0.0618455	0.163062	0.199293	0.0577713	0.0287006	0	0	0.0260631	0	0
GSM1213671	0	69.15	0	0	7.324	0	9.92642	0.550303	8.85781	6.1727	5.98847	5.21763	4.66558	5.77532	6.78645	6.169	6.02902	6.37511	8.45554	0	0	0.0376812	0.0563137	0.229239	0	0	0.0586409	0	0	0	0.0195889	0	0.0367751	0.11014	0.178508	0.100576	0.0677926	0.104744	0	0	0	0
GSM1213672	0	82.36	0	0	6.842	0	10.7568	0.616156	8.94546	6.29166	6.49708	5.71908	5.22512	6.51051	7.2715	5.49738	5.60414	6.06733	10.1424	0	0	0.173385	0.101642	0.0199659	0	0	0.140048	0	0	0	0.0437645	0	0.187978	0.0942997	0.238918	0	0	0	0	0	0	1
GSM1213673	0	68	0	0	1.613	1	10.525	0.500103	9.08743	5.78151	5.78239	4.83059	4.88773	5.0656	7.70023	5.0758	5.5945	6.34713	10.8325	0	0	0	0	0.115828	0	0	0.0306577	0	0	0	0	0	0.374767	0.047555	0.354311	0	0	0.0768809	0	0	0	0
GSM1213674	0	57.31	1	0	7.034	0	10.4589	0.88736	8.9981	6.59007	6.58037	5.61278	5.1093	8.77594	7.77403	5.9314	5.84077	6.48837	10.4883	0	0.063665	0.272338	0.0885895	0.116884	0	0	0.0326878	0	0	0	0.00879165	0	0.128477	0.115297	0.141759	0	0.0207118	0.0107993	0	0	0	0
GSM1213675	0	63.63	1	1	6.85	0	11.5716	0.40734	9.14249	5.52752	5.52473	4.92342	4.84086	5.01233	6.05119	4.86712	5.96474	5.59582	9.31835	0	0	0.0603801	0	0.0698946	0	0.0102746	0.206498	0	0	0	0	0	0.0981096	0.0989522	0.232283	0.175054	0	0.0291247	0.0194295	0	0	1
GSM1213676	0	71.43	0	0	4.156	1	10.5846	0.638416	8.93192	6.84151	7.45086	6.25124	4.97351	5.42217	6.66863	5.15385	5.7673	5.51249	8.14898	0	0	0.0545959	0.122791	0.0642363	0	0.0681901	0.190742	0	0	0	0.139359	0	0.0944991	0.193756	0.0672103	0	0.00462079	0	0	0	0	0
GSM1213677	0	44.21	0	0	6.218	0	10.9955	0.384946	9.28823	5.74044	5.9938	4.74197	4.80312	5.97092	6.0972	5.3962	5.94848	5.81894	9.35792	0	0	0.0965058	0	0.0789164	0	0	0.183608	0	0	0	0	0	0.294242	0.0401484	0.247677	0	0.0178824	0.0410205	0	0	0	1
GSM1213678	0	74.16	0	1	3.743	1	10.5527	0.37849	9.19521	5.69131	5.18231	4.87253	4.75917	5.89916	7.34121	7.00103	5.966	6.45278	10.056	0	0	0.0834879	0	0.0864673	0	0	0.0200924	0	0	0	0	0	0.26287	0.0413096	0.274104	0.12375	0.0137865	0	0.0941326	0	0	0
GSM1213679	0	66.46	0	0	6.311	0	10.669	0.867975	8.98621	6.41924	6.43049	5.3776	4.97925	7.33458	7.16208	6.22563	6.06322	7.01906	9.77641	0	0.0150015	0.20784	0.0524841	0.146707	0	0	0.068095	0	0	0	0	0	0.125657	0.0437946	0.208471	0.000395016	0	0.119167	0	0.0123873	0	1
GSM1213680	0	59.01	0	0	5.988	0	10.9884	0.548759	9.26097	6.31215	5.94485	6.04115	4.92273	6.38659	7.61404	6.38619	6.1461	6.15986	9.29842	0	0	0.176152	0.00433353	0.0580617	0	0.0172881	0.128149	0	0	0	0.0757656	0.00680809	0.169999	0.155298	0.106115	0.0561361	0.0458946	0	0	0	0	1
GSM1213681	0	70.56	0	0	5.317	0	11.1854	0.437639	8.91338	6.08264	6.68236	5.36677	5.01352	6.17997	6.33649	5.65617	5.85555	5.90356	8.96135	0	0	0.193169	0.0221183	0.146355	0	0	0.105248	0	0	0	0	0	0.228698	0.125116	0.179296	0	0	0	0	0	0	1
GSM1213682	0	72.96	0	0	5.561	0	11.0293	0.567048	9.13441	5.81275	6.01928	5.68577	4.89065	7.09685	6.91965	6.18634	6.16871	5.96355	9.12318	0	0	0.26035	0	0.0676475	0	0	0.100196	0	0	0	0.0285334	0	0.265507	0.118934	0.154638	0.00419475	0	0	0	0	0	1
GSM1213683	0	79.28	0	0	5.018	0	10.8413	0.547684	8.96349	5.9798	5.83154	4.75619	4.88527	5.90753	6.52479	7.03262	6.18514	6.20577	9.89915	0	0	0.0904647	0.0314621	0.209901	0	0	0.0996647	0	0	0	0	0	0.0358706	0.0799255	0.184166	0.226871	0	0.0416747	0	0	0	1
GSM1213684	0	73.26	1	1	3.466	0	11.2229	0.474902	9.13037	5.84628	6.28795	5.11229	4.92425	6.22032	6.79939	4.84302	5.46073	5.9565	9.89308	0	0	0.1756	0	0.108757	0	0.0151727	0.0878874	0	0	0	0.0456519	0	0.207902	0.152279	0.181443	0	0.0253066	0	0	0	0	1
GSM1213685	0	52.14	0	0	6.757	0	11.1254	0.496212	9.04076	5.81338	5.4245	4.66316	4.53556	6.61618	6.47102	6.2035	5.87969	6.58158	9.38512	0	0	0.135933	0	0.203856	0	0	0.0762626	0	0	0	0	0	0.113651	0	0.21638	0.0301215	0.121872	0.101923	0	0	0	1
GSM1213686	0	85.78	0	0	2.836	0	11.737	0.462197	9.20771	5.94069	6.4158	5.75577	5.02658	5.26318	6.81819	5.59073	6.25172	6.24244	9.18807	0	0	0.0487118	0.0364083	0.1253	0	0.0225525	0.0694435	0	0	0	0.111218	0	0.196876	0.161819	0.227671	0	0	0	0	0	0	1
GSM1213687	0	76.93	0	0	6.456	0	11.0062	0.468874	8.96981	5.77901	5.46387	4.93117	4.90143	6.48014	6.21463	5.91362	6.34336	6.83923	7.84079	0	0	0.1034	0	0.168118	0	0	0.166657	0	0	0	0	0	0.0307739	0.111925	0.222388	0.0992894	0	0.0974488	0	0	0	1
GSM1213688	0	73.23	0	0	5.758	0	10.6192	0.385179	8.8546	5.66877	5.57177	5.17455	4.79139	5.08828	7.03112	6.92479	6.10148	5.95426	9.1948	0	0	0	0	0.237161	0	0	0.00274887	0	0	0	0	0	0.124595	0.142611	0.15823	0.291181	0	0.0434726	0	0	0	0
GSM1213689	0	77.18	0	0	4.95	0	10.6019	0.71545	9.04482	6.64497	6.54149	5.10177	4.96414	7.33579	7.61003	7.21076	6.44927	6.75981	8.2337	0	0	0.0998015	0.0973185	0.109609	0	0	0.0806248	0	0	0	0	0.102998	0.0893736	0.0608079	0.224412	0.0603984	0	0.0746565	0	0	0	0
GSM1213690	0	78.96	0	1	4.882	1	11.0414	0.418739	9.13196	5.8371	5.59489	4.81234	4.74383	5.24333	6.69959	5.67928	6.09056	5.8431	8.6688	0	0	0.0514892	0	0.168232	0	0	0	0	0	0	0.00627311	0.121058	0.231941	0.0482689	0.2812	0	0.0174863	0.0740523	0	0	0	1
GSM1213691	0	78.99	0	0	6.393	0	11.865	0.441718	9.38142	5.80934	5.95525	4.69608	4.84182	7.09336	6.7903	5.41122	5.65732	6.01757	9.30961	0	0	0.286507	0	0.0785069	0	0	0.0507272	0	0	0	0.0153818	0	0.216622	0.112494	0.155482	0	0.0444625	0.0398163	0	0	0	1
GSM1213692	0	55.39	0	0	5.744	0	10.7711	0.61678	9.16413	6.47955	6.32566	5.11437	4.78938	6.45966	6.87104	7.52775	6.19096	6.20293	8.37083	0	0	0.101521	0.0400572	0.182295	0	0	0.0840866	0	0	0	0.0234774	0.0207302	0.022202	0.122475	0.140066	0.227529	0.0315327	0	0	0.00402751	0	1
GSM1213693	0	61.53	0	1	0.709	1	9.97921	0.325468	8.48999	5.26072	5.13884	4.19677	4.93059	5.01104	6.62594	5.21875	5.82421	5.72381	6.50153	0	0	0	0	0	0	0	0.403939	0	0	0	0	0	0	0.230811	0.197799	0.167451	0	0	0	0	0	0
GSM1213694	0	68.66	0	1	3.102	1	10.3318	0.445067	9.03243	5.57134	5.19741	4.63208	4.70047	5.04662	7.25746	5.90764	6.05516	5.84845	10.5149	0	0	0.0173526	0	0.120091	0	0	0.0266766	0	0	0	0.0189768	0	0.120836	0.122106	0.331666	0.0736375	0.0957807	0.0728769	0	0	0	0
GSM1213695	0	62.9	0	1	5.843	0	10.5233	0.721798	9.27578	6.45174	6.94158	6.52562	5.43067	7.10616	8.3186	5.47252	6.0544	5.83663	9.02597	0	0	0.0224136	0.0127552	0.0489797	0	0.0574909	0.0796866	0	0.070536	0	0.164632	0	0.227827	0.169568	0.0879118	0	0.0581994	0	0	0	0	0
GSM1213696	0	67.04	0	0	5.18	0	10.9531	0.540884	9.08636	6.02501	6.13342	5.25112	4.86399	6.66364	6.78209	6.98753	5.9635	6.54513	8.92191	0	0	0.148562	0.0145734	0.177716	0	0	0.0751272	0	0	0	0.0127666	0	0.0271187	0.166616	0.149734	0.162219	0	0.0655668	0	0	0	1
GSM1213697	0	79.71	0	0	6.368	0	10.7453	0.858999	9.05481	6.85324	6.59092	5.73221	5.091	7.10114	7.42265	6.77851	6.15458	6.65371	9.34475	0	0	0.240758	0.0412826	0.0620205	0	0	0.142532	0	0.0528547	0	0.0150696	0	0.114148	0.079208	0.204847	0	0.0472809	0	0	0	0	1
GSM1213698	0	69.59	0	1	5.634	0	10.1261	0.748492	8.97086	6.87979	7.01239	6.80212	5.36144	6.73771	7.98486	5.9946	5.82519	6.22731	9.98882	0	0	0.221045	0.118336	0	0	0.00962413	0.064581	0	0.0765316	0	0.0984378	0	0.113776	0.119672	0.162613	0	0.0153837	0	0	0	0	0
GSM1213699	0	61.13	0	0	1.325	1	10.6603	0.73032	9.1457	6.40686	6.57552	5.18039	4.63923	6.75192	7.77085	6.1203	6.33586	6.09437	8.35221	0	0	0.0844426	0.0404387	0.142265	0	0	0.0991121	0	0	0	0.0117319	0	0.216877	0.161672	0.168054	0.0256623	0.0425718	0.00717259	0	0	0	1
GSM1213700	0	73.93	0	0	1.87	1	11.0029	0.503665	9.11106	6.0866	5.78204	5.10056	4.92809	7.11349	7.02668	7.57631	6.07633	5.78133	9.14639	0	0.000948423	0.215579	0.00871142	0.14773	0	0	0.0472846	0	0	0	0.00875775	0	0.0479019	0.177305	0.0818132	0.263969	0	0	0	0	0	1
GSM1213701	0	73.66	1	0	5.194	1	10.3284	0.564061	9.00782	5.99115	5.78206	5.33473	5.0294	6.57922	7.15636	5.78453	6.19829	6.36585	9.07228	0	0	0.164563	0	0.162689	0	0	0.075015	0	0	0	0.0431594	0	0.233885	0.130368	0.101633	0.0268584	0.0347429	0	0.0270861	0	0	0
GSM1213702	0	55.75	0	1	2.927	0	11.2113	0.35319	9.20705	5.5205	6.2518	4.78454	5.00364	5.66739	5.8667	4.85746	6.30401	5.87312	9.00987	0	0	0.284844	0	0.0654362	0	0	0.169258	0	0	0	0.0205538	0	0.150149	0.0638792	0.24138	0	0	0	0.00449979	0	0	1
GSM1213703	0	75.68	0	0	5.752	1	10.4362	0.574647	8.94879	6.26802	5.68036	4.70057	4.80899	5.894	6.96709	7.3018	6.12364	6.57789	8.74832	0	0	0	0.000761046	0.207633	0	0	0.0888952	0	0	0	0	0.160283	0.00242745	0.0406943	0.154582	0.217444	0.0107821	0.0956986	0	0.0207988	0	0
GSM1213704	0	61.59	0	1	4.964	1	11.2412	0.41461	9.39873	6.03119	5.89836	5.20501	4.74955	5.83241	7.09419	7.15352	6.13803	6.1133	8.80098	0	0	0.0587101	0	0.18073	0	0	0.00399864	0.0306582	0	0	0.0327077	0	0.19822	0.0831981	0.150017	0.170415	0.0736982	0.0176461	0	0	0	1
GSM1213705	0	59.11	1	1	0.287	1	11.0328	0.372546	9.00152	5.41249	5.5825	5.08906	5.01682	5.17786	6.17041	4.86961	5.79433	5.6334	9.47675	0	0	0.0667411	0	0.0965909	0	0	0.15066	0	0	0	0.0601633	0	0.100869	0.0994196	0.267211	0.0823852	0	0.0759605	0	0	0	1
GSM1213706	0	49.53	1	1	7.499	0	10.8683	0.807259	8.86315	6.97366	7.40715	6.17672	5.30353	6.98758	7.75182	5.74686	5.75075	6.1336	10.1806	0	0	0.174069	0.175174	0	0	0.0150822	0.123007	0	0	0	0.000515358	0	0.22509	0.140457	0.146606	0	0	0	0	0	0	1
GSM1213707	0	41.95	0	0	1.725	1	11.3677	0.496637	9.11653	6.03593	5.81126	4.85152	4.82849	6.66222	6.66827	7.0335	6.11218	6.40837	10.038	0	0	0.205514	0	0.149829	0	0	0.0944258	0	0	0	0	0	0.0615785	0.0754227	0.175752	0.223123	0	0.0143558	0	0	0	1
GSM1213708	0	63.1	1	1	5.227	1	10.8834	0.460237	9.15222	5.8001	5.41239	4.78798	4.82878	5.35544	6.57036	5.50993	6.09607	5.85921	9.7276	0	0	0.0822747	0	0.0310773	0	0	0.188323	0	0	0	0	0	0.161747	0.0960636	0.190358	0.130223	0	0.0404483	0.0794845	0	0	1
GSM1213709	0	77.27	1	0	4.679	1	10.858	0.51553	9.00431	5.9048	6.1011	5.47896	4.8664	6.37306	6.90493	5.7964	6.1965	6.08125	8.80102	0	0	0.202598	0.0462387	0.0604136	0	0.0280431	0.0890794	0	0	0	0.0732039	0	0.129215	0.111637	0.204677	0.0254399	0.0207551	0.00870078	0	0	0	1
GSM1213710	0	67.56	0	1	0.214	1	10.9806	0.748933	9.22923	6.82566	7.49733	7.60061	5.51921	6.92739	8.20745	5.56571	6.68331	6.34023	9.15374	0	0	0.0287869	0.0597312	0.00976269	0	0.0542265	0.0917919	0	0.124685	0	0.12829	0	0.201952	0.236072	0.0198486	0	0.0328971	0	0	0.0119558	0	1
GSM1213711	0	70.85	1	1	4.624	0	10.5824	0.506923	9.15543	6.17759	6.52784	5.53537	5.1518	6.39551	7.37219	5.53011	6.42437	6.22915	10.1649	0	0	0.189269	0.0645674	0	0	0.009073	0.127654	0	0	0	0.0404678	0	0.257617	0.0791507	0.206379	0	0	0.0197083	0.00611365	0	0	0
GSM1213712	0	69.07	1	0	6.582	0	11.3508	0.554032	9.16537	6.01834	5.55875	5.13295	4.93119	6.77232	6.39197	5.17773	5.72793	5.68585	8.88335	0	0	0.210491	0.0161676	0.0539144	0	0.0490127	0.174329	0	0	0	0.0401383	0	0.158164	0.158648	0.139135	0	0	0	0	0	0	1
GSM1213713	0	70.52	2	0	4.945	0	11.2785	0.33027	9.11137	5.52889	6.14006	4.42521	4.74277	5.21888	5.8904	4.85989	6.03779	5.56897	7.71883	0	0	0.148106	0	0.124239	0	0	0.128098	0	0	0	0	0	0.251657	0.048607	0.299293	0	0	0	0	0	0	1
GSM1213714	0	62.91	1	1	6.149	0	10.686	0.382099	9.22937	5.83835	5.37163	4.88894	4.91497	5.94225	7.18171	5.4313	6.21451	5.82651	9.46044	0	0	0.205307	0	0.039551	0	0	0.137022	0	0	0	0.0254978	0	0.182849	0.238385	0.128128	0	0.00351166	0.0051707	0.0345778	0	0	1
GSM1213715	0	72.97	0	1	4.022	1	11.9455	0.471712	9.16132	5.91102	8.08366	5.41868	4.97486	5.79458	6.22898	5.13503	5.64805	5.68428	9.70045	0	0	0.139607	0.0873089	0.0262824	0	0.00153338	0.16695	0	0	0	0.0445017	0	0.284953	0.0354544	0.213409	0	0	0	0	0	0	1
GSM1213716	0	73.57	0	0	4.367	1	12.1068	0.457663	9.17463	6.13203	6.0725	5.12616	4.82494	6.22613	6.76393	5.08683	5.88724	5.68822	9.20497	0	0	0.158424	0.032309	0.066849	0	0.0393063	0.1456	0	0	0	0.0115883	0	0.221509	0.0996857	0.177048	0.0476809	0	0	0	0	0	1
GSM1213717	0	63.41	0	0	3.608	1	10.8016	0.459463	9.02759	6.16962	6.62629	5.88646	5.11673	5.77854	7.54351	5.6627	6.29445	6.21482	9.23112	0	0	0.0262106	0.0175562	0.0419378	0	0	0.122216	0	0	0	0.154233	0	0.299078	0.141647	0.169997	0.0271243	0	0	0	0	0	1
GSM1213718	0	81.17	1	0	4.947	0	10.3188	0.413991	9.24465	5.58072	6.55852	4.89571	4.86232	5.86057	6.08982	4.75327	6.31904	5.8631	9.32153	0	0	0.0869793	0	0	0	0.0414053	0.153064	0	0	0	0	0	0.265086	0.0894781	0.0203393	0	0	0.184733	0.0573655	0	0.101549	0
GSM1213719	0	72.55	1	0	0.808	1	10.8429	0.480037	9.07133	6.00306	6.76322	5.23729	4.95659	6.32597	6.22473	4.99918	6.01632	5.85865	9.88361	0	0	0.285809	0.041312	0.0302875	0	0	0.152276	0	0	0	0.0403335	0	0.248533	0.130704	0.0707451	0	0	0	0	0	0	1
GSM1213720	0	67.6	0	0	6.371	0	11.6629	0.544188	8.94616	5.67717	5.96672	5.06376	4.74425	6.12732	6.943	5.88782	5.97433	6.3975	9.85612	0	0	0.203285	0.0356453	0.119339	0	0	0.0695183	0	0	0	0	0.00884763	0.209029	0.0160271	0.292775	0	0	0.045533	0	0	0	1
GSM1213721	0	57.41	2	0	6.111	0	11.4971	0.476909	9.16466	6.12555	6.24522	6.51586	5.15132	6.21263	7.97259	4.96016	5.96173	5.73044	9.97605	0	0	0.0749802	0.126708	0.0140378	0	0.0208288	0.0892398	0	0	0	0.043377	0	0.18521	0.28382	0.161798	0	0	0	0	0	0	1
GSM1213722	0	68.87	0	0	0.583	1	10.99	0.459727	9.10637	5.91965	6.32137	5.68697	5.13814	6.23513	7.0433	5.23094	6.21894	6.48884	10.8175	0	0	0.086929	0.0507876	0.0845046	0	0	0.0600171	0	0	0	0.0905308	0.0466993	0.224984	0.20671	0.148838	0	0	0	0	0	0	1
GSM1213723	0	79.65	0	1	2.229	1	11.2311	0.591772	8.83705	6.65103	6.81444	5.93367	5.40611	7.29833	6.95402	6.47627	5.84936	6.40628	9.15094	0	0	0.176793	0.145331	0.102656	0	0.00957715	0.0941029	0	0	0	0.0246546	0	0.137075	0.0665433	0.218332	0.0249357	0	0	0	0	0	1
GSM1213724	0	76.91	0	0	6.283	0	10.8206	0.359224	8.70102	5.29611	5.46142	4.3735	4.65033	4.63995	5.90264	5.45432	5.82076	5.53757	7.15686	0	0	0	0	0.141446	0	0	0.165943	0	0	0	0	0	0.0246564	0.0930149	0.251255	0.0396489	0.0402129	0.243823	0	0	0	1
GSM1213725	0	71.92	2	0	6.434	0	11.4182	0.654587	9.15786	6.92393	8.0952	6.60555	5.69238	6.1053	8.09341	6.30298	6.05403	5.88528	9.77389	0	0	0	0.129414	0.0646103	0	0.0238192	0.0619493	0	0.00116025	0	0.097249	0	0.245963	0.183833	0.165273	0.0267296	0	0	0	0	0	1
GSM1213726	0	83.65	0	1	6.563	0	10.4407	0.460951	9.09277	6.3636	6.05078	5.26542	4.84118	6.04144	7.47045	5.53161	5.74039	6.45233	9.29718	0	0	0.049554	0.0978699	0.124703	0	0	0.0657354	0.0116306	0	0	0	0	0.161462	0.0950162	0.261366	0	0.113104	0.0195593	0	0	0	0
GSM1213727	0	49.24	0	1	1.791	1	10.9971	0.64349	9.12711	6.60821	6.71643	5.82848	5.12218	7.54428	7.82943	6.94721	6.03697	6.49918	10.3824	0	0	0.197175	0.0700991	0.0773856	0	0	0.113571	0	0	0	0.0197612	0	0.210633	0.127429	0.146808	0.0371383	0	0	0	0	0	1
GSM1213728	0	75.89	0	0	5.388	0	11.0398	0.54499	8.96906	5.76714	5.77137	4.82564	4.80012	6.89795	6.93689	5.72703	5.56938	6.46238	9.63369	0	0	0.186035	0	0.185932	0	0	0.0506173	0	0	0	0	0.000754052	0.21957	0.0449185	0.276072	0	0	0.036101	0	0	0	1
GSM1213729	0	69.7	1	0	1.933	1	10.7437	0.50975	9.0873	6.1248	6.40444	5.408	5.00003	5.96842	7.05754	5.64735	5.96899	5.70731	9.73438	0	0	0.0693876	0.0900981	0.0547631	0	0.076205	0.0980524	0	0	0	0.0141449	0	0.186494	0.140054	0.181254	0.0822138	0	0.00733392	0	0	0	1
GSM1213730	0	65.26	0	0	0.799	1	10.7879	0.486	9.00675	6.3646	6.25683	5.2565	5.02332	5.58526	7.40809	6.98206	6.32022	6.28217	10.1804	0	0	0	0.00539249	0.176608	0	0	0.0587989	0	0	0	0.00600636	0	0.285916	0.0612038	0.197809	0.136993	0	0.0231393	0.0481341	0	0	1
GSM1213731	0	69.17	1	1	5.81	0	10.9888	0.62018	9.21295	5.98617	6.40666	5.69268	4.92401	6.19785	7.15667	5.79131	6.03648	6.52929	10.0239	0	0	0.083399	0.0593283	0.0651056	0	0	0.127936	0	0	0	0.0283673	0	0.157877	0.15995	0.161774	0.140455	0	0.0158078	0	0	0	1
GSM1213732	0	74.13	1	0	7.556	0	11.4504	0.434618	9.39832	5.62552	6.02351	5.89638	5.12175	5.83175	7.17265	5.25903	6.26748	5.78377	8.74566	0	0	0.0939059	0.0281269	0.0477823	0	0	0.157825	0	0	0	0.113403	0	0.142625	0.157646	0.212584	0.0461012	0	0	0	0	0	1
GSM1213733	0	78.13	0	0	2.708	1	10.7518	0.368886	8.7955	5.85893	5.50119	4.85861	5.08587	5.56641	6.31543	5.08066	6.13077	6.08474	8.9383	0	0	0.0572286	0	0.221668	0	0	0.0824008	0	0	0	0.00450329	0.0269484	0.216048	0	0.278464	0.00382063	0	0.108919	0	0	0	1
GSM1213734	0	71.23	0	1	5.161	0	10.9394	0.651286	9.08128	6.21742	6.82757	5.69372	5.23578	8.18741	6.7663	5.69495	5.8777	6.5994	9.01626	0	0	0.396817	0.136748	0.117823	0	0	0.0344766	0	0	0	0	0	0.0634293	0.0945541	0.156153	0	0	0	0	0	0	1
GSM1213735	0	68.14	0	0	1.232	1	11.3495	0.347733	9.40275	5.39417	5.07099	4.26023	4.77315	5.69211	6.4443	5.49768	6.06363	6.13034	9.53812	0	0	0.159283	0	0.048428	0	0	0.0931214	0	0	0	0	0	0.277498	0	0.260088	0.0630545	0	0.098527	0	0	0	1
GSM1213736	0	54.09	0	0	0.887	1	10.8054	0.812472	9.12167	6.33296	6.66387	6.34683	5.12437	5.97657	8.23019	5.50426	6.34443	6.48996	10.2386	0	0	0.00596599	0.111665	0.0826029	0	0	0.0498923	0	0.0754127	0	0.0285008	0	0.332828	0.145179	0.167954	0	0	0	0	0	0	1
GSM1213737	0	64.19	0	0	2.946	0	10.0889	0.543464	8.55412	5.73201	5.40592	4.80767	4.77062	6.06777	6.23042	5.12517	5.73245	6.44337	8.68622	0	0	0.299174	0	0.17699	0	0	0.16841	0	0	0	0	0	0.0713312	0	0.265189	0	0	0.0189067	0	0	0	0
GSM1213738	0	63.5	0	1	3.852	0	11.3537	0.541258	9.12867	5.98111	6.10812	5.00214	4.88045	7.08699	7.1989	5.86454	6.53762	6.63452	9.23599	0	0	0.246082	0.00730534	0.0757052	0	0	0.174625	0	0	0	0	0.00784368	0.165254	0.116217	0.206969	0	0	0	0	0	0	1
GSM1213739	0	74.91	0	0	0.12	0	10.6236	0.484108	8.55084	6.13622	6.13879	5.13226	5.05788	5.78542	7.52553	6.55065	5.64613	6.0581	9.60186	0	0	0.12895	0.03346	0.0839216	0	0	0.0984058	0	0	0	0.0161583	0.036597	0.0985297	0.133451	0.260591	0.0626767	0.00935251	0.0206869	0.0172194	0	0	0
GSM1213740	0	85.91	0	0	5.843	0	11.1436	0.615689	9.00814	6.29061	6.24099	5.14743	4.89999	8.35571	6.99984	6.53977	5.84948	6.26033	9.37725	0	0.0392907	0.233339	0.041077	0.190865	0	0	0.0496772	0	0	0	0	0	0.110877	0.061718	0.248979	0	0.0241782	0	0	0	0	1
GSM1213741	0	80.61	0	0	6.352	0	10.5886	0.510935	8.89319	6.06645	5.81716	4.66868	4.94773	5.38269	6.47525	5.98962	6.05182	6.44314	8.47766	0	0	0.0394035	0	0.226565	0	0	0.0786753	0	0	0	0	0.0602411	0.0845105	0.0411631	0.283268	0.114545	0	0.0716289	0	0	0	0
GSM1213742	0	80.76	0	1	5.259	0	11.1275	0.504932	9.06766	5.73117	5.83659	5.1865	4.87108	6.02525	7.00586	5.32278	6.08319	6.29135	10.4949	0	0	0.167276	0	0.0993881	0	0	0.0439088	0	0	0	0	0	0.399734	0.0486091	0.178857	0	0	0	0.0622267	0	0	1
GSM1213743	0	40.16	0	0	5.032	0	11.1447	0.516391	8.71525	6.26022	6.35589	5.12559	5.07682	7.0087	6.5211	6.22465	6.07557	6.37474	7.2548	0	0	0.16618	0.056265	0.133353	0	0	0.1171	0	0	0	0	0	0.125427	0	0.362656	0.0238747	0	0.0151443	0	0	0	1
GSM1213744	0	71.47	1	0	5.043	0	11.5852	0.608737	9.03864	6.16255	6.63204	5.47134	5.00592	6.75099	7.12684	5.60113	5.81815	5.86229	9.50189	0	0	0.0626263	0.040137	0.0567019	0	0.0204879	0.162597	0	0	0	0.0426046	0	0.28557	0.100878	0.201704	0.0266933	0	0	0	0	0	1
GSM1213745	0	63.21	2	1	4.758	1	10.8424	0.565118	9.17557	6.17087	6.98179	6.24336	5.27811	5.37847	7.71107	5.97531	6.18734	6.29619	9.43072	0	0	0	0.06653	0.0581703	0	0.0260995	0.0307677	0	0	0	0.133196	0.0109166	0.306194	0.127781	0.203444	0.0231574	0	0.0137433	0	0	0	1
GSM1213746	0	60.79	0	0	5.175	0	10.901	0.610857	8.70697	6.51563	6.5712	5.4461	5.09669	7.21358	7.2616	6.48574	5.92081	6.00403	9.10559	0	0	0.1266	0.0816646	0.0961413	0	0	0.14483	0	0	0	0	0	0.117457	0.11106	0.247273	0.0749735	0	0	0	0	0	1
GSM1213747	0	57.09	0	1	4.129	0	10.9412	0.420014	9.02049	5.80646	5.86397	4.87808	4.68544	5.81023	6.59812	6.05877	6.21288	5.9774	9.4388	0	0	0.194825	0	0.150625	0	0	0.00837691	0	0	0	0.010979	0	0.191644	0.101066	0.229429	0.107075	0	0.00598012	0	0	0	1
GSM1213748	0	60.7	1	0	5.079	0	10.8983	0.474775	9.12316	5.93774	5.90298	4.7845	4.82611	6.44431	7.07894	5.65377	6.14017	6.08345	9.34967	0	0	0.0858214	0	0.0495556	0	0	0.165892	0	0	0	0	0	0.260612	0.138306	0.235968	0	0	0.0604504	0.003394	0	0	1
GSM1213749	0	78.26	0	0	1.216	1	10.9618	0.677861	9.03361	6.12372	6.14782	5.05896	4.75204	7.28634	6.67779	5.96671	5.89381	6.19161	10.572	0	0	0.238854	0.0385634	0.164177	0	0	0.117545	0	0	0	0	0	0.166275	0	0.274116	0.000470819	0	0	0	0	0	1
GSM1213750	0	50.12	0	1	0.923	1	11.1366	0.403473	8.97727	6.02017	6.253	5.42328	4.9921	5.60943	7.09685	5.98591	6.10058	5.96872	10.0291	0	0	0.0149139	0.0322444	0.149902	0	0	0.0571356	0.00385246	0	0	0.0270924	0	0.454354	0	0.260505	0	0	0	0	0	0	1
GSM1213751	0	49.86	0	0	4.912	0	11.1659	0.606876	8.92965	6.75883	6.08194	5.26254	4.96715	7.15592	6.89905	7.34669	6.25165	6.52727	9.7772	0	0	0.124304	0.103247	0.167345	0	0	0.104657	0	0	0	0	0	0.0293959	0.0623048	0.22219	0.183569	0	0.00298687	0	0	0	1
GSM1213752	0	64.73	0	0	0.821	1	11.7121	0.442384	9.0763	5.8399	6.32119	5.10067	4.94944	5.93589	6.57279	6.49884	5.9122	5.84808	8.37019	0	0	0.167183	0	0.182852	0	0	0.0592099	0	0	0	0.00444375	0	0.127408	0.0887815	0.263409	0.106713	0	0	0	0	0	1
GSM1213753	0	80.78	0	0	2.732	1	11.0617	0.395392	8.83284	5.39733	5.31624	4.73321	4.63514	4.85607	6.14319	5.39049	6.15145	6.21349	8.35803	0	0	0.00301221	0	0.205423	0	0	0.0613656	0	0	0	0.00248152	0	0.115184	0.130748	0.357404	0.0218105	0	0.102572	0	0	0	1
GSM1213754	0	72.96	0	1	0.701	1	10.6892	0.53551	8.90708	5.57962	7.02289	4.69637	4.88748	5.86621	6.54824	4.96852	5.87166	6.40582	10.4236	0	0	0.253734	0	0.0548818	0	0	0.0793221	0	0	0	0	0	0.253152	0	0.348531	0	0	0.0103793	0	0	0	1
GSM1213755	0	71.5	2	0	5.322	0	11.5269	0.397276	9.03756	5.66544	6.10724	5.34224	4.87782	5.0658	6.98735	5.05411	5.89631	6.08847	8.32937	0	0	0.119493	0.0527461	0.014025	0	0.0185652	0.133115	0	0	0	0.0326642	0	0.280482	0.071859	0.225242	0.0518088	0	0	0	0	0	1
GSM1213756	0	60.85	0	0	5.273	0	10.5526	0.52721	9.07151	5.96596	6.14601	5.00436	4.76621	6.0927	6.88254	7.11391	5.8141	6.57809	9.70833	0	0	0.129518	0.0398239	0.145741	0	0	0.0486889	0	0	0	0	0	0.159717	0.0475315	0.239313	0.154192	0.0125459	0.0229298	0	0	0	0
GSM1213757	0	69.77	0	0	0.274	1	10.916	0.64504	9.07048	6.56206	6.7664	6.3676	5.18579	6.14817	7.9163	5.42821	6.152	6.4657	9.74874	0	0	0.0422524	0.0975266	0.0626949	0	0	0.0775355	0	0.0811579	0	0.0823441	0	0.248363	0.128394	0.161312	0	0.01842	0	0	0	0	1
GSM1213758	0	61.98	0	0	2.119	1	10.4153	0.736685	8.80495	6.22885	6.73474	5.39592	5.11974	7.57894	6.43023	5.44833	5.41256	7.26251	10.0629	0	0	0.347432	0.132794	0.148906	0	0	0.0461072	0	0	0	0	0	0.0311535	0.0158044	0.277804	0	0	0	0	0	0	0
GSM1213759	0	49.41	0	0	5.495	0	11.1529	0.326639	9.19019	5.3725	5.96716	4.30805	4.70995	5.04574	5.43535	5.26271	6.28731	5.61261	7.57734	0	0	0.182481	0	0.0699861	0	0	0.160273	0	0	0	0	0.0279306	0.15838	0	0.32195	0.0789998	0	0	0	0	0	1
GSM1213760	0	78.11	0	0	4.575	0	11.2804	0.364832	9.2117	5.64013	5.71986	5.11402	4.87569	5.64613	6.77623	5.11241	6.45223	6.7941	9.51636	0	0	0.117439	0	0.0603966	0	0	0.109462	0	0	0	0.00574739	0	0.293621	0.120793	0.195032	0	0	0.0546491	0.0428596	0	0	1
GSM1213761	0	63.1	0	0	4.928	0	10.6687	0.532884	8.94888	5.90571	6.36295	5.30287	4.94896	6.5215	6.15567	6.28876	6.24216	6.84485	7.79694	0	0	0.214563	0.066147	0.166291	0	0	0.0870212	0	0	0	0.0330136	0.028682	0.0661496	0.109305	0.160144	0.0686834	0	0	0	0	0	1
GSM1213762	0	57.68	0	1	0.112	1	11.1411	0.512298	9.03212	6.47888	7.01577	5.92505	5.24496	7.04188	7.61194	6.84676	6.25242	6.25861	9.69764	0	0	0.0548096	0.0820338	0.0738967	0	0.00817022	0.129285	0	0	0	0.0357467	0.0633861	0.144416	0.137375	0.194724	0.0761576	0	0	0	0	0	1
GSM1213763	0	62.23	0	0	1.955	0	10.6193	0.85949	9.05595	6.91157	7.44558	6.37998	5.12425	7.93063	7.92093	5.77912	6.35782	6.14588	9.66034	0	0.0161514	0.123299	0.101811	0.00354501	0	0	0.088869	0	0.107341	0	0.0217925	0	0.190383	0.228145	0.118663	0	0	0	0	0	0	0
GSM1213764	0	63.54	0	0	7.745	0	10.8675	0.560757	8.79334	6.64441	7.10865	5.61639	5.12178	7.52347	7.0266	5.69029	5.80149	6.51714	9.81677	0	0	0.196088	0.113351	0.0792059	0	0	0.148549	0	0	0	0	0.0147993	0.0744354	0.144702	0.228868	0	0	0	0	0	0	1
GSM1213765	0	73.23	1	0	2.7	0	10.918	0.291305	9.45722	5.2881	9.60497	4.74375	4.74525	4.28519	5.67364	4.57524	5.44506	5.19547	5.74976	0	0	0.0380272	0	0.236446	0	0.0597747	0.173501	0	0	0	0.046779	0	0.00974565	0.0269197	0.247549	0.133779	0.0274785	0	0	0	0	1
GSM1213766	0	87.11	1	0	3.48	0	10.795	0.619811	9.04263	6.37869	6.68244	5.6686	5.09242	6.49308	6.60601	5.95855	5.83605	5.68991	8.88392	0	0	0.0976657	0.132749	0.0688205	0	0.062443	0.116221	0	0	0	0.0404879	0	0.090221	0.139135	0.157347	0.0948246	8.50676e-05	0	0	0	0	1
GSM1213767	0	73.25	1	0	3.641	0	11.1943	0.5357	9.10972	6.32277	6.4617	5.46391	4.91952	6.66353	7.3425	6.08841	6.33771	6.12941	9.85072	0	0	0.140428	0.0518039	0.065288	0	0	0.125067	0	0	0	0	0	0.254617	0.125327	0.170777	0.0344575	0	0	0	0	0.0322336	1
GSM1213768	0	60.6	0	0	4.345	0	11.3507	0.489596	8.79599	6.3623	7.81293	5.33282	5.33199	7.35297	6.62402	5.19002	5.78819	6.20666	8.88968	0	0	0.260656	0.0738851	0.0108785	0	0	0.220651	0	0	0	0	0	0.139011	0.106898	0.188021	0	0	0	0	0	0	1
GSM1213769	0	57.75	0	0	3.721	1	10.8298	0.593606	9.09899	6.92133	6.41448	5.96512	4.99803	7.4649	7.22748	7.20024	5.93282	6.46295	9.58968	0	0.00859643	0.078376	0.088953	0.199747	0	0	0.0619099	0	0	0	0.0464556	0.0147074	0.0406367	0.116297	0.209415	0.121531	0.0133756	0	0	0	0	1
GSM1213770	0	68.59	0	1	2.108	0	10.4778	0.727615	8.93145	6.02934	6.39513	5.76964	5.06487	7.09198	7.09626	5.29597	5.99203	6.47105	9.97796	0	0	0.200537	0.137173	0.0427136	0	0	0.114789	0	0	0	0.0038235	0	0.193669	0.053565	0.25373	0	0	0	0	0	0	0
GSM1213771	0	83.87	1	1	7.384	0	10.8409	0.422692	9.07232	5.57558	6.04097	5.01627	4.8602	5.89378	5.72354	5.16672	6.0896	6.2348	9.66862	0	0	0.17681	0	0.0777549	0	0	0.154155	0	0	0	0.0123365	0	0.324208	0.0998412	0.120794	0	0	0.0341012	0	0	0	1
GSM1213772	0	87.93	1	0	7.436	0	11.2508	0.613969	9.13002	6.41731	5.89508	5.42177	5.04233	5.56829	7.51765	7.52462	5.91154	6.92406	10.9157	0	0	0.0147931	0.0791683	0.092425	0	0	0.0854961	0	0	0	0.00825388	0	0.270817	0.0869517	0.173369	0.113511	0	0.0624182	0.0127962	0	0	1
GSM1213773	0	69.43	0	0	4.794	0	10.8514	0.62471	8.93709	6.20663	5.78557	5.50374	4.86351	6.61557	7.32535	6.11495	6.30623	6.35693	10.1514	0	0	0.246525	0.0496595	0.0337526	0	0	0.121218	0	0	0	0.0222358	0	0.21642	0.0422168	0.242649	0.0139191	0	0.0114046	0	0	0	1
GSM1213774	0	68.25	0	1	2.888	1	10.6571	0.887327	9.10154	6.62698	6.66114	5.69079	4.98923	6.79153	7.7887	5.86289	5.91021	6.36119	10.707	0	0	0.137253	0.114441	0.0346537	0	0	0.0952094	0	0.00470025	0	0.0298427	0	0.249207	0.14557	0.157216	0	0.0319067	0	0	0	0	1
GSM1213775	0	70.52	0	0	3.143	0	10.9164	0.752151	8.99783	6.45501	7.69032	5.99779	5.26793	6.25864	7.73591	6.1371	5.61772	5.72141	7.33805	0	0	0.0666792	0.149374	0.0900479	0	0	0.0669528	0	0	0	0.0727764	0	0.18968	0.147726	0.216763	0	0	0	0	0	0	1
GSM1213776	0	70.73	2	1	1.213	0	11.8168	0.548382	9.13463	6.54703	7.4087	5.93972	4.85164	5.90189	7.94456	5.91424	5.71782	5.77142	9.37217	0	0	0.00267675	0.0830946	0.052528	0	0.0315261	0.130721	0	0	0	0.0924488	0	0.207114	0.202496	0.18908	0.00831502	0	0	0	0	0	1
GSM1213777	0	66.69	0	0	5.446	0	11.3134	0.49214	9.22625	6.21017	6.80953	5.68049	5.10008	6.94355	6.32325	5.32194	6.12444	5.9564	8.4434	0	0	0.31036	0.0682164	0.0454012	0	0	0.149233	0	0	0	0.0399354	0	0.117715	0.0881782	0.18096	0	0	0	0	0	0	1
GSM1213778	0	67.64	1	0	5.667	0	10.5443	0.605746	9.00762	6.20157	5.80225	5.00571	4.81689	7.12449	6.80311	6.65881	5.64081	6.31458	10.2231	0	0	0.162598	0.0872826	0.0319295	0	0.0172073	0.138815	0.00758832	0	0	0	0	0.215408	0.0257856	0.228904	0.0844816	0	0	0	0	0	0
GSM1213779	0	73.02	0	0	3.107	0	10.8516	0.778967	8.96363	6.73693	6.21965	5.20423	4.96733	7.55156	7.24348	7.83216	6.13454	5.81095	7.73448	0	0.0100759	0.132516	0.0822197	0.133265	0	0	0.117206	0	0	0	0	0.000569951	0.0775158	0.110615	0.184075	0.151941	0	0	0	0	0	1
GSM1213780	0	84.19	0	0	0.654	0	10.6856	0.541539	9.03013	6.03037	5.98485	5.21992	4.75986	6.59298	7.33436	6.27758	6.25478	6.23259	9.98723	0	0	0.105431	0.024687	0.0932285	0	0	0.0954284	0	0	0	0	0	0.359541	0.0502067	0.247649	0	0.00804494	0	0.0157832	0	0	1
GSM1213781	0	70.96	0	1	1.796	0	10.6307	0.614368	8.9502	6.63205	6.50097	5.90075	5.0771	5.70916	7.63784	6.02088	5.64278	6.27493	10.7141	0	0	0	0.121202	0.0824381	0	0.00263097	0.0975944	0	0	0	0.0213671	0	0.150662	0.112904	0.33366	0.0775418	0	0	0	0	0	0
GSM1213782	0	74.74	0	0	3.214	0	10.9903	0.563176	9.16642	6.04463	5.95837	4.98044	4.59419	5.97433	6.858	6.58354	6.35932	5.89089	8.58891	0	0	0.119421	0.0356064	0.13939	0	0	0.133286	0	0	0	0	0.023944	0.0807601	0.0890241	0.248201	0.129285	0	0.00108186	0	0	0	1
GSM1213783	0	83.58	0	0	0.6	0	11.1867	0.575231	9.1807	6.74076	7.65474	6.50728	5.87287	5.86709	8.15192	6.71183	6.56549	6.71745	9.48226	0	0	0	0.128259	0.0611691	0	0.00902266	0.0863334	0	0	0	0.0757438	0.0767057	0.238432	0.147842	0.148414	0.0280794	0	0	0	0	0	1
GSM1213784	0	66.38	0	0	5.205	0	11.1045	0.443257	8.84105	5.86744	5.99247	4.82851	4.82038	6.38492	6.71581	5.96134	6.07408	6.39746	8.92042	0	0	0.226512	0.00315331	0.157653	0	0	0.101791	0	0	0	0	0	0.18507	0.0592118	0.195801	0.0708089	0	0	0	0	0	1
GSM1213785	0	73.63	0	0	2.94	1	10.4018	0.534056	8.47676	6.09534	5.7988	5.21623	5.93734	6.75288	5.85579	5.21695	5.70865	6.03749	9.40428	0	0	0.233462	0.0370594	0.0707968	0	0	0.216731	0	0	0	0.0990335	0	0	0.174398	0.122896	0.0456236	0	0	0	0	0	0
GSM1213786	0	73.79	1	0	5.958	0	10.9133	0.659467	8.64122	7.00963	7.44309	5.67182	5.59713	7.93412	6.96313	6.1197	6.20274	6.38362	9.68473	0	0	0.196628	0.116917	0.0778753	0	0	0.18467	0	0	0	0	0.055909	0.0934183	0.0810825	0.1935	0	0	0	0	0	0	1
GSM1213787	0	71.22	0	0	2.913	1	10.6767	0.974108	9.10252	6.85886	6.66991	5.41631	4.93448	8.49498	8.02639	6.3714	5.56591	6.75227	9.96791	0	0.0394795	0.0681529	0.12373	0.147947	0	0	0.0454168	0	0	0	0	0	0.192868	0.0848273	0.206992	0.0905861	0	0	0	0	0	1
GSM1213788	0	80.54	0	1	1.191	1	10.7035	0.526242	9.04548	5.91034	6.04219	5.52841	4.83884	6.09229	6.99451	6.42033	5.76983	6.32289	10.6379	0	0	0.0801665	0.0379439	0.0638179	0	0.034598	0.0393769	0	0	0	0.0112158	0	0.379586	0.0654297	0.261492	0	0.0263736	0	0	0	0	1
GSM1213789	0	80.34	1	0	0.709	1	11.0466	0.522377	9.12761	6.1778	6.33703	5.24782	4.96603	6.32042	7.1204	5.52648	5.84003	6.11569	10.3491	0	0	0.0279187	0.0671532	0.0918763	0	0.0628582	0.0794239	0	0	0	0	0	0.330168	0.0598346	0.200849	0.0608201	0	0.019098	0	0	0	1
GSM1213790	0	67.29	1	0	5.183	0	11.0285	0.597601	8.97575	6.51262	6.86539	5.8825	5.18591	6.36239	7.63824	6.81238	6.6796	6.78097	10.4114	0	0	0	0.0929938	0.0920019	0	0	0.0950619	0	0	0	0	0.149715	0.194055	0.110247	0.154071	0.072188	0	0.0245586	0.0151074	0	0	1
GSM1213792	0	79.62	0	0	2.916	0	10.9563	0.400596	9.15343	5.77757	5.75327	4.84055	4.72844	5.41179	7.1232	7.0687	6.45338	6.15541	9.58987	0	0	0.0349415	0	0.103632	0	0	0.0795928	0	0	0	0	0.148773	0.17137	0.0339675	0.203914	0.154933	0	0.068876	0	0	0	1
GSM1213793	0	72.67	0	0	2.686	0	10.888	0.54259	9.3825	6.76126	7.72946	7.28652	5.33128	6.82206	8.50626	5.8484	5.60817	5.72081	8.54587	0	0	0.107318	0.141558	0	0	0.0534216	0.0512179	0	0.00317982	0	0.121412	0	0.0468387	0.315454	0.0727769	0	0.0868233	0	0	0	0	1
GSM1213794	0	56.71	0	0	4.988	0	10.8541	0.605052	8.97901	6.51416	5.83837	4.83406	4.93174	6.5869	6.34845	7.04369	6.06028	5.74234	7.57271	0	0	0.114477	0.038622	0.227819	0	0	0.11614	0	0	0	0.0287902	0	0	0.177935	0.131714	0.164502	0	0	0	0	0	1
GSM1213795	0	60.29	0	0	6.675	0	11.0229	0.520806	9.04465	6.28886	5.81848	4.70705	4.72458	6.90325	6.82556	6.16204	6.08341	6.89357	9.38715	0	0	0.130214	0	0.174604	0	0	0.081281	0	0	0	0	0.0418215	0.113446	0.100898	0.22263	0.0980278	0	0.0370785	0	0	0	1
GSM1213796	0	61.86	1	1	5.604	0	10.2826	0.51843	9.1502	5.76584	5.72945	5.00561	4.76977	5.65007	7.18044	5.24747	6.34528	5.91862	10.3751	0	0	0.093128	0	0.111874	0	0	0.097575	0	0	0	0.0228832	0	0.374433	0.0812848	0.203892	0	0	0.0149297	0	0	0	0
GSM1213797	0	70.91	0	0	5.837	0	10.5428	0.603809	9.01871	5.9152	5.81477	5.00512	4.5584	6.77546	6.29176	5.85786	6.40172	6.44429	8.87095	0	0	0.194828	0.0594325	0.192049	0	0	0.0780059	0	0	0	0	0	0	0.093776	0.149624	0.00689101	0.126007	0.0890653	0	0.0103209	0	0
GSM1213799	0	54.73	2	0	0.194	0	11.7154	0.62832	9.26455	6.45924	6.98491	6.07397	5.10094	6.90381	7.96559	5.91193	5.53145	5.71796	8.25711	0	0	0.184914	0.0982306	0.0497575	0	0	0.0914938	0	0	0	0.0396476	0	0.143109	0.187635	0.20489	0	0.000323012	0	0	0	0	1
GSM1213800	0	84.48	0	0	0.515	0	10.4148	0.481969	8.85779	5.92977	5.62395	4.84849	4.8825	6.33754	7.45272	6.41566	5.66006	6.29627	10.2906	0	0	0.147451	0	0.127887	0	0	0.062026	0	0	0	0	0	0.186755	0.0704041	0.228113	0.0981788	0.0583885	0.0207963	0	0	0	0
GSM1213802	0	63.8	1	1	4.726	0	11.2233	0.464176	9.14015	5.53209	5.53713	4.83537	4.79418	5.2718	6.76661	4.87694	6.1128	5.89953	9.62537	0	0	0.107599	0	0.104055	0	0	0.069059	0	0	0	0	0	0.331216	0.114735	0.272312	0	0	0.00102371	0	0	0	1
GSM1213803	0	73.69	0	0	1.536	0	11.1478	0.501358	9.18533	6.1094	6.26583	5.89171	5.16604	6.08738	6.99326	5.93039	6.04811	7.15498	10.1531	0	0	0.0698811	0.0790589	0.0960034	0	0.0170212	0.0368639	0	0	0	0.0797864	0	0.208823	0.134194	0.167122	0.0454798	0	0.0657663	0	0	0	1
GSM1213804	0	80.83	0	0	7.833	0	11.1977	0.448308	9.023	5.89065	5.65673	4.85658	5.17226	5.1397	6.57807	5.2405	6.34016	6.23022	9.62581	0	0	0.0547189	0	0.109981	0	0	0.0628982	0	0	0	0.0085113	0	0.339544	0.0751425	0.336819	0.00323548	0	0.0091498	0	0	0	1
GSM1213805	0	47.09	0	0	6.021	0	10.6985	0.71811	9.12488	6.72965	7.20729	6.65593	5.45343	6.96759	8.3797	6.12836	6.22745	5.92625	10.003	0	0	0.0910799	0.101945	0.00985149	0	0.0557391	0.0477943	0	0.111739	0	0.0561534	0	0.202782	0.175593	0.147323	0	0	0	0	0	0	1
GSM1213806	0	69.03	0	0	1.714	0	11.322	0.651898	9.31002	6.66587	6.98279	6.43577	5.5304	5.9696	8.29417	6.68347	6.02607	5.76707	9.91676	0	0	0	0.0317112	0.0799285	0	0.0405482	0	0	0.0776801	0	0.0877332	0	0.340372	0.166295	0.166339	0	0.00939237	0	0	0	0	1
GSM1213807	0	69.92	0	1	0.706	0	10.5169	0.494966	8.97125	6.45066	6.81496	5.71948	5.2955	6.30993	7.86753	5.90287	5.98378	6.03667	9.67402	0	0	0.0728261	0.0931145	0.0400307	0	0	0.152144	0	0	0	0.0326756	0	0.192676	0.107856	0.308676	0	0	0	0	0	0	0
GSM1213808	0	48.8	0	0	5.005	0	10.8967	0.464567	9.04486	5.56037	6.02052	4.80784	4.5828	5.40929	6.50026	6.33571	6.19543	6.032	7.52476	0	0	0.169555	0	0.202442	0	0	0	0	0	0	0.0116663	0	0.122821	0.0757033	0.194293	0.10186	0.0284932	0.0931659	0	0	0	1
GSM1213809	0	78.58	0	0	1.273	0	11.5041	0.546576	8.9015	6.38105	6.07426	5.22255	4.9112	7.09629	6.15247	7.6471	5.7973	6.7616	8.87699	0	0	0.265819	0.0930713	0.145402	0	0	0.106677	0	0	0	0	0	0	0.0954191	0.0824112	0.203637	0.00756308	0	0	0	0	1
GSM1213810	0	70.38	0	0	0.153	0	10.541	0.436667	9.1196	5.5953	5.63526	4.63065	4.62416	4.90595	6.09582	6.33048	6.32014	5.78008	6.91937	0	0	0.0825346	0	0.249344	0	0	0.0204485	0	0	0	0.0081167	0.0136485	0	0.168163	0.201779	0.207232	0	0.0487339	0	0	0	0
GSM1213811	0	62.68	0	1	1.372	0	10.6688	0.796825	9.19259	7.10075	6.75041	5.84408	4.98803	6.88489	7.78463	6.5895	5.8349	5.87113	10.0225	0	0	0.126551	0.191528	0.0334584	0	0.0389508	0.0816333	0	0	0	0.00742071	0	0.141109	0.110686	0.172592	0.0559269	0.0401442	0	0	0	0	1
GSM1213812	0	62.17	0	1	0.802	0	11.0726	0.668014	9.08119	6.52879	6.31406	5.74772	5.35288	7.56999	7.79304	6.17875	6.077	6.28368	9.83149	0	0	0.189137	0.0664567	0.109455	0	0	0.0514284	0	0	0	0.0285148	0	0.252555	0.125618	0.167961	0	0	0	0.00887392	0	0	1
GSM1213813	0	71.35	1	0	0.947	0	11.6461	0.400492	8.96119	5.7208	6.11916	5.18258	5.04412	4.82185	7.285	5.41138	6.10981	5.73468	9.57064	0	0	0	0	0.100186	0	0.0830686	0	0	0	0	0.0840837	0	0.332409	0.112347	0.287905	0	0	0	0	0	0	1
GSM1213814	0	70.82	0	0	5.103	0	10.8013	0.78786	9.19327	6.6002	6.85988	6.12727	5.07784	7.02788	8.02339	6.41471	5.81019	6.29147	10.1557	0	0	0.104974	0.12099	0.0897759	0	0	0.038293	0	0.00759692	0	0.0410842	0	0.222066	0.115235	0.203253	0.0141226	0.0426094	0	0	0	0	1
GSM1213815	0	73.4	1	1	4.761	0	11.3381	0.486006	9.09408	6.31912	7.14274	5.92448	5.00708	6.61481	7.19834	5.94687	5.94468	5.96363	8.89785	0	0	0.189783	0.148828	0	0	0	0.141599	0	0	0	0.0414011	0	0.153046	0.169377	0.1417	0.014266	0	0	0	0	0	1
GSM1213816	0	70.56	0	1	0.093	0	11.0706	0.434697	9.19889	6.46853	6.82246	6.13269	5.10156	6.4752	7.37928	5.98411	5.93427	5.98223	8.66418	0	0	0.111254	0.0705413	0.0585017	0	0.0386331	0.0989609	0	0	0	0.0328702	0	0.235758	0.140513	0.212968	0	0	0	0	0	0	1
GSM1213817	0	69.62	1	0	3.461	0	11.3963	0.431534	9.11459	5.95084	6.12964	5.24383	4.72714	7.02193	6.50355	5.82304	5.62887	6.17912	8.67306	0	0	0.278401	0.0119108	0.101007	0	0	0.108983	0	0	0	0.00918953	0	0.181508	0.162301	0.123079	0.0236202	0	0	0	0	0	1
GSM1213818	0	84.95	0	1	3.379	0	10.5851	0.582682	9.1572	6.28876	6.2456	5.17376	4.84591	5.6207	6.96219	6.75812	6.34124	6.31987	9.15591	0	0	0.0108402	0.0595261	0.193185	0	0	0.0886645	0	0	0	0.0065755	0.0269649	0.0915946	0.136155	0.237423	0.112787	0	0.0362849	0	0	0	0
GSM1213819	0	75.7	0	0	1.522	0	11.1714	0.355095	9.17523	5.44663	5.56648	4.91142	4.82011	5.30828	6.20853	5.02357	5.92151	6.28553	10.9741	0	0	0.15879	0	0.0651728	0	0	0.171151	0	0	0	0.000907071	0	0.22808	0.132288	0.189586	0	0	0.054025	0	0	0	1
GSM1213820	0	67.62	0	0	1.906	0	10.5822	0.440476	9.10918	5.85235	5.94852	5.37521	4.82794	6.50484	6.5952	5.42258	5.85902	6.38985	8.79646	0	0	0.141601	0	0.131881	0	0.0013017	0.114031	0	0	0	0.0649654	0	0.156672	0.109868	0.168296	0	0.111384	0	0	0	0	0
GSM1213821	0	64.6	1	0	11.392	0	10.658	0.665543	9.26978	6.43211	6.72741	5.81377	5.04628	7.60548	7.71917	5.50438	6.92135	6.26903	8.92398	0	0	0.151493	0.0812713	0.133713	0	0	0.0608117	0	0.0398156	0	0.0586492	0	0.270609	0.138405	0.0652327	0	0	0	0	0	0	1
GSM1213822	0	55.68	1	0	12.036	0	10.0531	0.467198	8.83846	5.92212	5.80582	5.22945	5.12298	7.9759	6.73359	5.66666	5.64226	7.04483	10.0904	0	0.138658	0.198932	0	0.166299	0	0	0.0630968	0	0	0	0	0	0.0761873	0.207462	0.0168421	0.0984826	0	0	0.03404	0	0	0
GSM1213823	0	73.55	2	0	3.647	1	11.6231	0.420227	9.39499	5.33987	5.47916	6.26997	5.02765	5.46351	6.88023	5.05863	5.6638	5.23192	8.276	0	0	0.156383	0.00151669	0.0275742	0	0.0689446	0.0813133	0	0	0	0.105952	0	0.336916	0.112421	0.102939	0	0	0	0.00604061	0	0	1
GSM1213824	0	70.73	0	1	1.591	0	10.6486	0.395842	8.85091	5.68123	5.28758	4.71111	4.81486	6.01574	7.01189	5.7248	6.57455	6.17832	7.24929	0	0	0.187011	0	0.127226	0	0	0.11239	0	0	0	0	0	0.137958	0.132797	0.226754	0	0.0378837	0.0379807	0	0	0	1
GSM1213825	0	64.13	0	0	7.381	0	10.5761	0.450445	8.67133	5.70537	5.50628	5.23071	4.92014	5.16147	5.83935	5.83318	6.27462	6.95897	7.24436	0	0	0	0.0324253	0.28599	0	0	0	0	0	0	0.0595555	0	0.232109	0.0438719	0.231856	0.0338597	0	0.0803328	0	0	0	0
GSM1213826	0	71.7	0	0	0.569	0	10.8586	0.487844	9.04685	5.70018	5.99841	5.35289	4.98325	6.85473	6.93792	5.08331	6.53158	6.09831	8.93136	0	0	0.242096	0	0.140643	0	0	0.182391	0	0	0	0.0195153	0	0.155993	0.188863	0.0704988	0	0	0	0	0	0	1
GSM1213827	0	61.13	0	0	4.17	0	11.2772	0.354966	8.97602	5.52738	5.58356	4.53129	4.78517	5.78729	6.41397	5.55627	6.05506	6.30816	7.40838	0	0	0.14804	0	0.165594	0	0	0.147957	0	0	0	0	0	0.221277	0.0725245	0.153751	0	0.0819592	0	0.00889713	0	0	1
GSM1213828	0	72.76	1	0	1.128	1	10.9026	0.369404	9.05756	5.93681	5.22574	5.09425	4.74122	5.66634	6.91696	7.71925	6.10695	5.85973	8.68928	0	0	0.022035	0	0.170176	0	0	0.0490989	0	0	0	0.0229265	0.0169702	0.15002	0.102295	0.235601	0.219968	0.0109106	0	0	0	0	1
GSM1213829	0	63	1	1	1.369	0	10.7127	0.614111	8.87292	6.01236	5.48692	4.88186	4.92011	7.07836	6.55228	5.27146	5.44659	5.83883	9.11911	0	0.0198301	0.0611287	0	0.22083	0	0	0.163476	0	0	0	0	0	0.180642	0.115779	0.159394	0.07892	0	0	0	0	0	1
GSM1213830	0	54.83	1	0	8.339	0	10.5478	0.597416	9.25175	6.18771	5.91744	5.20874	4.64815	6.74805	6.7989	6.0881	6.1768	6.61921	9.21867	0	0	0.199271	0	0.073528	0	0	0.188628	0	0	0	0.0376229	0	0.0712818	0.121896	0.163615	0.0828872	0.0175425	0.0437276	0	0	0	0
GSM1213831	0	76.71	0	1	5.125	0	11.7393	0.348316	9.16975	5.37799	5.42857	4.67994	4.73304	5.49249	5.90354	5.59079	5.96275	6.3508	8.16158	0	0	0.164982	0	0.247427	0	0	0.10008	0	0	0	0	0	0.039308	0.0709468	0.306076	0	0	0.0711797	0	0	0	1
GSM1213832	0	68.7	2	1	1.667	0	10.8771	0.669529	9.29783	7.04123	6.87667	5.9844	4.84149	5.3374	8.16832	7.7587	5.75218	5.78676	8.6443	0	0	0	0.0145981	0.0793761	0	0.102308	0.106018	0	0.0484529	0	0.0477752	0	0.0850658	0.124585	0.139616	0.252184	2.13124e-05	0	0	0	0	1
GSM1213833	0	68.95	0	0	0.126	1	11.5955	0.663753	9.14784	6.51657	7.34763	5.72747	4.9162	8.04751	7.33256	5.38643	6.42235	6.22881	8.73555	0	0	0.337325	0.0828753	0.0563915	0	0	0.0889339	0	0	0	0.00830485	0	0.211008	0.0965709	0.118591	0	0	0	0	0	0	1
GSM1213834	0	68.32	0	0	2.708	0	10.5597	0.714998	9.22568	6.28896	6.13909	5.49965	5.12149	7.7178	8.19781	6.98407	6.74483	6.79167	9.44244	0	0	0.185366	0	0.0720692	0	0	0	0	0	0	0.0399241	0.0864077	0.267782	0.149961	0.0969414	0	0	0	0.0380348	0	0.0635137	0
GSM1213835	0	85.48	2	0	1.881	1	11.4801	0.467361	9.06566	6.0467	6.91837	5.31118	4.97227	6.74604	7.12549	4.84542	5.7748	5.88256	9.84164	0	0	0.144373	0.0742694	0.0670976	0	0	0.115439	0	0	0	0	0	0.250511	0.0596518	0.288658	0	0	0	0	0	0	1
GSM1213836	0	55.53	0	1	1.262	0	12.2228	0.30213	8.96661	5.68894	5.97051	5.03594	5.18343	5.82506	5.75872	5.21905	6.58414	6.15607	7.50761	0	0	0.182875	0	0.170569	0	0	0.203884	0	0	0	0.0249484	0	0.0822406	0.0374445	0.241587	0.0564514	0	0	0	0	0	1
GSM1213837	0	74.09	0	0	7.608	0	10.4774	0.482786	9.45009	5.97208	6.08854	5.92138	5.15057	5.40705	7.76542	5.19103	5.77753	5.9283	10.5958	0	0	0.0245006	0	0.0278653	0	0.0806494	0.0750177	0	0	0	0.119218	0	0.304278	0.205532	0.134404	0	0.00723647	0	0.0212977	0	0	0
GSM1213838	0	82.71	1	1	3.855	0	10.5817	0.729294	9.13253	6.68293	5.76468	5.19411	4.74287	6.32247	7.7903	7.32836	6.17736	6.63264	8.64608	0	0	0.0789432	0.0356238	0.124793	0	0	0.124356	0	0	0	0.0194428	0	0.125057	0.0954013	0.171568	0.0800138	0.0939312	0.0446459	0	0.00622401	0	0
GSM1213839	0	52.4	1	1	0.093	1	10.274	0.508541	8.93162	6.59842	5.59083	5.48565	4.79166	4.82599	7.65314	5.68438	5.85171	5.76736	9.47161	0	0	0	0	0.0499479	0	0.0282151	0.114763	0	0	0	0.104173	0	0.174516	0.177128	0.212623	0.0624596	0.0461752	0.030001	0	0	0	0
GSM1213841	0	73.45	1	1	2.927	1	10.901	0.500897	9.0065	6.8096	6.66815	5.8394	5.21994	5.04043	7.77126	6.28536	6.52839	6.0798	8.73833	0	0	0	0.00935178	0.0929709	0	0.0221574	0.133192	0.0488074	0	0	0.0477335	0	0.32896	0.0921553	0.191326	0	0	0	0.0130903	0	0.0202556	1
GSM1213842	0	67	2	0	0.745	1	10.8534	0.746439	9.22016	6.67109	6.98522	6.34531	5.44212	7.60294	8.45955	5.70403	6.69914	6.56802	9.69159	0	0	0.111998	0.0611624	0.0479755	0	0	0.0368146	0	0.10269	0	0.056518	0	0.278473	0.175252	0.120794	0	0	0	0	0	0.00832251	1
GSM1213843	0	61.07	1	0	7.737	0	10.6433	0.469571	9.45797	6.00318	6.35133	5.98417	5.24215	5.43626	7.67136	5.35167	5.90605	6.07619	10.719	0	0	0.00370643	0	0.00858349	0	0.132704	0.0681415	0	0.0218831	0	0.0922014	0	0.341289	0.170144	0.143338	0	0	0	0.0180093	0	0	1
GSM1213844	0	70.62	0	0	4.539	0	10.7634	0.453946	9.1619	6.41636	6.11995	5.14433	4.85656	6.08224	7.57143	6.07152	5.96102	6.43065	10.5846	0	0	0.117827	0.0227808	0.0643446	0	0	0.0690146	0	0	0	0	0	0.386242	0.031654	0.258232	0	0	0.0499048	0	0	0	1
GSM1213845	0	71.84	0	1	1.035	1	9.39072	0.522603	8.08194	6.6021	6.66422	5.6282	5.267	6.1843	7.21193	5.67824	5.95128	6.08279	8.58102	0	0	0.0102256	0.104864	0.160332	0	0	0.179919	0.0125173	0	0	0.0376364	0	0.156863	0.0550552	0.274501	0.00808677	0	0	0	0	0	0
GSM1213846	0	75.58	0	0	0.315	0	10.8013	0.662306	9.2595	6.34272	6.18261	5.75581	4.90869	7.73681	7.49772	6.5197	6.11299	7.26397	9.66079	0	0	0.181557	0.0894309	0.0670241	0	0	0.11023	0	0	0	0	0	0.13529	0.135288	0.162398	0.0986616	0	0.0201204	0	0	0	1
GSM1213847	0	76.07	0	0	8.263	0	10.6296	0.603048	9.28501	6.43973	6.15837	4.96962	4.78716	7.18727	7.11916	8.16704	6.44333	6.23303	8.49338	0	0	0.165259	0.029408	0.122954	0	0	0.0614354	0	0	0	0	0.0821503	0.0365535	0.0161797	0.170693	0.214741	0	0.100625	0	0	0	0
GSM1213848	0	76.25	0	1	0.099	0	10.8542	0.430209	9.47868	6.3018	6.00853	5.66818	4.82804	6.5024	7.94962	5.49592	6.20128	6.40859	9.45677	0	0	0.10703	0.000383452	0.043053	0	0.00450061	0.158968	0	0	0	0.0714496	0.0262982	0.205841	0.202363	0.146538	0	0.033575	0	0	0	0	1
GSM1213849	0	60.08	0	0	4.162	0	11.0145	0.749051	9.23839	6.80029	7.1226	6.40356	5.40589	7.58117	8.54032	5.77628	6.7616	6.72573	9.75283	0	0	0.136162	0.0876864	0.0412546	0	0	0.0429102	0	0.0604136	0	0.060522	0	0.263501	0.144459	0.148002	0	0	0	0	0	0.0150892	1

## Sheet: Sheet2
Gender	0=Female;1=Male
Histology	0=Adenocarcinoma;1=Squamous;2=Others
Stage	0=I;1=II;2=III_IV
APE1_binary	0=<25% percentile;1=>25% percentile
